# Supplementary material for: The role of playgrounds in promoting children’s health – a scoping review
Source: Int J Behav Nutr Phys Act. 2024 Jul 8;21:72. doi: 10.1186/s12966-024-01618-2 (PMC11232259; doi:10.1186/s12966-024-01618-2)
Supplement: Supplementary file 2 — Supplementary Material 2. [file 12966_2024_1618_MOESM2_ESM.xlsx]

## Sheet: Additional file 2
Study ID	Title	Year of publication	Country/countries of study	Income level (World Bank)	Aim/purpose of study	Setting	Study design	Measurements	Population description	Population age	Number of participants	Health outcomes	Evidence stage	Result(s)
Aburto 2011	Effect of a school-based intervention on physical activity: Cluster-randomized trial	2011	Mexico	upper middle	Test the effect of a school-based environmental intervention on physical activity and physical fitness of students attending public primary schools in Mexico City	School	Intervention study	Wearable device, Physical assessment	General population	Age 6-12	699	Physical activity	3	During school, steps decreased in the control group and increased in the basic and plus groups from baseline to follow-up. The plus group significantly increased steps relative to control. From baseline to follow-up, there were no significant changes in the basic and plus groups in distance run or flexibility score relative to control
Adams 2018	Physical activity and fundamental motor skill performance of 5–10 year old children in three different playgrounds	2018	Australia	high	The aim of this descriptive pilot study was to examine whether playground design facilitated different levels of physical activity and fundamental motor skills.	Public	Cross sectional study	Systematic observations, Wearable device, Survey	General population	Age 6-12	57	Physical activity, Motor skills	1	On average, 38.1% of time (12.0 min) was spent in MVPA. Children in the traditional playground (n = 16) engaged in more moderate-intensity physical activity (9.4 min) than children in the adventure playground (n= 21), (5.6min) (p= 0.027). There were no significant associations with vigorous-intensity physical activity or fundamental motor skills between playgrounds. Children performed few fundame…
Akpinar 2019	Green Exercise: How Are Characteristics of Urban Green Spaces Associated with Adolescents' Physical Activity and Health?	2019	Turkey	upper middle	This study investigates associations between characteristics of urban green spaces (UGSs)and adolescents’ self-reported green exercise (GE), general health, and body mass index (BMI)	Public	Cross sectional study	Survey	General population	Age 13-17	384	Physical activity, Weight status	1	Results on association between frequency of GE (green exercise) and play equipment show a positive correlation. No association was found for duration of GE and play equipment (table 2). No significant association was found on the correlation between play equipment and general health and BMI (table 3), however in the gender stratified analysis, a positive significant correlation was observed for g…
Alcántara-Porcuna 2021	Parents’ perceptions on barriers and facilitators of physical activity among schoolchildren: A qualitative study	2021	Spain	high	This study aimed to explore the perceptions of mothers and fathers regarding barriers and facilitators of PA of their children at the time of adiposity rebound.	School	Cross sectional study	Interview	General population	Age 3-5	Not reported	Physical activity	1	Parents mention that school playground can encourage physical activity and that existence of adequate spaces and materials in the school playground is important. However, this facilitating factor for PA is only one mentioned of many different factors.
Alcántara-Porcuna 2022	Teachers' perceptions of barriers and facilitators of the school environment for physical activity in schoolchildren: a qualitative study	2022	Spain	high	This qualitative study aimed to understand the teachers’ perceptions and attitudes about this phenomenon and how understanding the functioning and organisation of schools could provide key information to help children achieve the daily PA recommendations.	School	Cross sectional study	Interview	General population	Age 3-5	16	Physical activity	1	Facilitators were teachers’ positive attitudes, the benefits attributed to their practice, teachers’ support for the activities and being specialised in physical education, considering the school as a good place to promote physical activity, facilitating elements of the curriculum and the built environment, support from the management team and organised breaks. Barriers were teachers who fail to …
Alme 2021	Nature kindergartens: a space for children’s participation	2021	Norway	high	This article aims to investigate how children and staff experience children’s participation through play and everyday life in nature kindergartens and how spatial and relational aspects are constitutive for participatory situations.	ECEC	Cross sectional study	Interview	General population	Age 3-5	30	Social health, Mental health	1	This study shows that the open, ambiguous, and fluid character of nature creates a dynamic space for children’s participation through play and everyday life in nature kindergartens. Staff promote children’s natural resource-using initiatives and refrain from designing activities and participation themselves. We conclude that nature kindergartens, through this combination of nature and relational …
Amholt 2022	Investigating the use of playgrounds by tweens: A systematic observation study	2022	Denmark	high	To understand tweens’ use of play equipment on school playgrounds by investigating the prevalence of play categories, use of play equipment, and play activities	School	Cross sectional study	Systematic observations	General population	Age 6-12	991	Physical activity, Social health	1	Results showed that physical play and talkative play accounted for 80% of tweens’ play on play equipment and that swings had the highest utilization rate while ball game play equipment had the highest average of users. The highest utilization rate was found on swings and ball game equipment for boys and climbing equipment for girls. Activities were described as hanging out, games with rules, chal…
Amholt 2022	Motivating playgrounds: Understanding how school playgrounds support autonomy, competence, and relatedness of tweens	2022	Denmark	high	To understand how playgrounds can support the need for autonomy, competence, and relatedness of tweens to increase their autonomous motivation to use playgrounds	School	Cross sectional study	Interview	General population	Age 6-12	56	Social health, Mental health	1	We found that tweens needed a variety of play possibilities (autonomy) that challenged their skills (competence) as well as areas to retract and be with friends (relatedness).
Amholt 2022	Where are tweens active in school playgrounds? A hot-spot analysis using GPS, accelerometer, and GIS data	2022	Denmark	high	To investigate how 9–12-year-old children use school playgrounds that are designed to include equipment developed for this age group	School	Cross sectional study	Wearable device	General population	Age 6-12	376	Physical activity	1	Soccer fields and equipped areas away from the main playground facilitated higher physical activity for both boys and girls and that climbing equipment facilitated higher physical activity for girls. Locations with lower physical activity were found in open areas with no play equipment as well as in areas with play equipment for younger children. Finally, we found several examples of areas with h…
Amicone 2018	Green Breaks: The restorative effect of the school environment's green areas on children's cognitive performance	2018	Italy	high	To address whether recess time in a natural (vs.built) environment within the school can provide psychological restoration to a sample of primary school children. Two experimental studies are presented here, which were conducted in the morning and in afternoon school times. An assessment of attention restoration before and after recess in the natural(vs. built) environment and children’s perceive…	School	Intervention study	Survey, Other: Psychological assesment/Standardised tests	General population	Age 6-12	82	Mental health	2	After spending recess time in a natural environment (i.e., at T2), students’ attention scores were significantly higher than the attention scores measured at T1 (before recess time), specifically in terms of sustained and selective attention (H1) and working memory and concentration (H2). Importantly, these effects were not found if students spent their recess time in a built environment. Further…
Aminpour 2020	The hidden value of in-between spaces for children's self-directed play within outdoor school environments	2020	Australia	high	This paper argues for the value of so called ‘in-between spaces’for children in outdoor school environments that has not been studied sufficiently from their perspectives.	School	Cross sectional study	Systematic observations, Interview, Camera	General population	Age 6-12	197	Physical activity, Social health	1	The results revealed that children’s preferred in-between spaces included small enclosures, edges and natural settings with affordances supporting their self-directed play. These spaces offered children an opportunity to redress gender imbalance and mitigate the impact of overcrowding, problems that often inhibited children’s self-directed play in the formal spaces of school grounds. Despite chil…
Aminpour 2021	Children's preferences on the move: Establishing the characteristics of unofficial paths and their benefits for children's physical play in Australian primary school grounds	2021	Australia	high	1. To identify the physical, organisational and social characteristics of unofficial paths, and their interrelationship that support children’s physical play in school grounds. 2. To establish the value of unofficial paths from children’s perspectives for physical play within school grounds.	School	Cross sectional study	Systematic observations, Interview	General population	Age 6-12	197	Physical activity	1	This study identifies four key consistent physical characteristics of unofficial paths that supported children’s physical play activities. These paths (1) featured affordances for physical play, (2) meandered around the school grounds as children responded to their every affordance, (3) had soft and smooth ground surfaces safe for running, and (4) offered a network with multiple connections and a…
Aminpour 2022	From the child's perspective: How the layout of outdoor school environments shapes conflict between children's self-directed play1	2022	Australia	high	This study has two main aims: 1 To identify the nature of children’s activities in school playgrounds that usually come into conflict. 2 To establish the role of school layouts that prevent conflict between children’s activities.	School	Cross sectional study	Systematic observations, Interview	General population	Age 6-12	197	Social health	1	1: avaliability of seperate zones for fine and gross motor activities 2: Avaliability of multiple zones for gross motor activities 3: avaliability of seperate zones according to age andgender 4: the need for physical barriers between adjacent settings accommodating conflicting activities 5: interface between paths and play settings It reveals the type of activities that are usually incompatible a…
Amo 2023	An iSOPARC Case Study of Physical Activity at a Pop-Up Park	2023	United States	high	Evaluating concurrent physical activity throughout nine target areas at a pop-up park in a suburban community	Public	cross sectional study	Systematic observations	General population	Age 0-2, Age 3-5, Age 6-12, Age 13-17	96	Physical activity	1	Overall, 53% (n = 47) of children, and 18% of teens (n = 11) were observed as physically active. Per target area, percentages of physically active individuals were: 93% physically active (n = 14) at the playground, 44% physically active (n = 7) during basketball, 41% physically active (n = 9) during open play, 40% physically active (n = 4) during kickball, 24% physically active (n = 5) at check-i…
Andersen 2015	Objectively measured differences in physical activity in five types of schoolyard area	2015	Denmark	high	The aim of this study was to investigate the use of different schoolyard areas and determine if these settings were related to differences in PA and sedentary behavior in schoolchildren attending grade 5-8 using GPS and accelerometer.	School	Cross sectional study	Wearable device	General population	Age 6-12, Age 13-17	316	Physical activity	1	Significant differences in PA levels were found between children and adolescents, boys and girls, and between different schoolyard area types. Grass and playground areas had the highest proportion of time spent in MVPA and solid surface areas had the highest proportion of time spent sedentary. Boys and children spent a higher proportion of time in MVPA. Girls accumulated more sedentary time in al…
Andersen 2019	What we build makes a difference – Mapping activating schoolyard features after renewal using GIS, GPS and accelerometers	2019	Denmark	high	The aims was to investigate time spent in physical activity levels in three renewed paved schoolyards in Denmark, with special interest in finding activating areas and facilities with high levels of physical activity using objective location-specific measures	School	Intervention study	Wearable device	General population	Age 6-12, Age 13-17	598	Physical activity	3	Schoolyard layouts including more functional features such as multi-courts, alternative ball-courts, foursquare markings, dancing areas and nature inspired elements (hills and climbing features) in close proximity to each other but still physically separated can generate more spots for physical activity for both genders and potentially increase utility and activity during recess.
Anthamatten 2011	An assessment of schoolyard renovation strategies to encourage children's physical activity	2011	United States	high	This study evaluates the impacts of the Learning Landscape construction and recency of renovation on schoolyard utilization and the physical activity rates of children, both during and outside of school, using an observational study design.	School	Cross sectional study	Systematic observations	General population	Age 6-12	Not reported	Physical activity	1	Overall utilization was significantly higher at LL schools than at un-renovated schools for most observation periods. Notably, LL renovation had no impact on girl’s utilization on the weekends, although differences were observed for all other periods. There were no differences in rates of activity for any comparison. With the exception of the number of boys observed, there was no statistically si…
Anthamatten 2014	A microgeographic analysis of physical activity behavior within elementary school grounds	2014	United States	high	The purpose of this work was to examine how spatial characteristics of schoolyards relate to children’s PA behavior. We hypothesized that playground feature density and vertical features would be positively related to PA. A secondary purpose of this work was to examine whether there is a different relationship between playground features and PA across genders. We hypothesized that there would be …	School	Cross sectional study	Systematic observations	General population	Age 6-12	9900	Physical activity	1	Significant positive associations were observed between utilization and feature density among all children and a statistically significant but small association was observed between moderate to vigorous physical activity and feature density for girls, but not for boys.
Baek 2015	Park design and children’s active play: a microscale spatial analysis of intensity of play in Olmsted's Delaware Park	2015	United States	high	We add to the literature through a novel examination of the role of design within parks on active play among youth. Specifically, we document the association between the metabolic intensity of active play in a park setting and the design features of the park. We hypothesize that particular design features within parks facilitate a higher intensity of physical activity among youth.	Public	Cross sectional study	Systematic observations, Wearable device	General population	Age 6-12, Age 13-17	94	Physical activity	1	The intensity of physical activity obtained in parks is greater among older youth, and we find that the presence of a greater number of female children is associated with increased intensity of physical activity suggesting that girls also enjoy active play in safe and comfortable settings. Further, we find that attributes of the park are also significantly associated with the intensity of physica…
Bagot 2015	Perceived restorativeness of children's school playground environments: Nature, playground features and play period experiences	2015	Australia	high	The aim of this study was to examine the predictors of perceived restorativeness of children's school playgrounds, using Attention Restoration Theory.	School	Cross sectional study	Survey	General population	Age 6-12	550	Mental health	1	Playground size did indicate a trend towards smaller playgrounds being more strongly associated with perceived restorativeness. However, none of the physical playground characteristics other than nature were significant predictors of perceived restorativeness
Bai 2023	Neighborhood Places for Preschool Children's Physical Activity A Mixed-Methods Study Using Global Positioning System Geographic Information Systems, and Accelerometry Data	2023	Australia	high	To identify the key locations where preschool children engage in moderate to vigorous physical activity (MVPA), both within and outside of their neighborhood, during weekdays and weekends using device-measured 7-day accelerometry data combined with GPS and GIS spatial data	School; Public; ECEC	Cross sectional study	Wearable device	General population	Age 3-5	168	Physical activity	1	For locations with high MVPA counts within 500 m from a child’s home, 66.7% were playgrounds (18.6 min/d of MVPA), 16.7% parks (16.8 min/d of MVPA), and 16.7% were school areas (45.5 min/d of MVPA). For locations with high MVPA counts within 500 to 1600 m from home, 33.3% were playgrounds (41.0 min/d of MVPA), 29.6% nonhome residential (21.7 min/d of MVPA), 11.1% childcare centers that the child …
Bai 2023	Where are preschoolers active in childcare centers? A hot-spot analysis using GIS, GPS and accelerometry data	2022	Australia	high	To combine GPS, GIS and accelerometry data to determine the location and attributes of where preschool children are more active or less active in ECEC outdoor play areas	ECEC	Cross sectional study	Wearable device	General population	Age 0-2, Age 3-5	237	Physical activity	1	Overall, physical activity hot spots were found in open areas, large fixed play equipment areas, natural features areas and sand play areas. Physical activity cold spots were found in all types of outdoor play areas. Thirteen large fixed play equipment areas were physical activity hot spots and five were physical activity cold spots. Physical activity hot spots were found in large fixed play equi…
Baines 2009	Sex differences in the structure and stability of children's playground social networks and their overlap with friendship relations	2009	United Kingdom	high	This study examined the size and internal structure of boys’ and girls’ social networks, their overlap with friendship relations, and their stability over time.	School	Longitudinal study	Systematic observations, Interview	General population	Age 6-12	119	Social health	1	Findings showed that the size of boy’s play networks on the playground, but not their social networks, varied according to activity type. Social network cores consisted mainly of friends. Girl’s social networks were more likely to be composed of friends and boys’ networks contained friends and non-friends. Girls had more friends outside of the social network than boys. Stability of social network…
Bao 2022	The influence of outdoor play spaces in urban parks on children's social anxiety	2022	China	upper middle	To investigate the effect of urban green spaces on children’s social anxiety	Public	Cross sectional study	Survey, Audits and mapping	General population	Age 3-5, Age 6-12, Age 13-17	254	Mental health	1	Both the normalized difference vegetation index and 10-min accessibility were significantly negatively related to children’s social anxiety; (2) the diversity of service facilities, surfacingmaterials, and the attractiveness and challenge of the environment were negatively related to children’s social anxiety; (3) there were significant differences between activity types and social anxiety. Socia…
Bao 2023	Urban Parks-A Catalyst for Activities! The Effect of the Perceived Characteristics of the Urban Park Environment on Children's Physical Activity Levels	2023	China	upper middle	This study aims to build an urban park environment that supports children’s engagement in activities and to explore how urban green space environments can promote the physical activity levels of children. Research question 1: Are there significant differences between different green space characteristics and children’s physical activity levels? Research question 2: If the answer to research quest…	Public	Cross sectional study	Systematic observations, Survey	General population	Age 6-12, Age 13-17	372	Physical activity	1	Results show that the highest levels of activity were found in the semiopen spaces of urban parks, which mainly consist of dense vegetation and a diverse range of recreation facilities. Play facilities were most closely related to the level of intensity of children’s activities, and perceived safety was the primary social perception factor affecting their activities. In addition, perceptions of t…
Baquet 2014	Objectively assessed recess physical activity in girls and boys from high and low socioeconomic backgrounds	2014	France	high	To determine objectively school recess PA in 6-to-11-yr-old girls and boys from high and low socioeconomic background. It was hypothesized that school recess PA would be higher in high-SES area than in low-SES area.	School	Cross sectional study	Wearable device	General population	Age 6-12	407	Physical activity	1	In the present study, all participating schools had similar playground space and the equipment did not differ between schools. This suggests that other factors of school environment could explain PA level differences, such as social exclusion or playground issues, for example. However, as no data concerning children’s actual play behavior during recess time was collected in the present study, no …
Baquet 2018	Longitudinal Follow-Up of Physical Activity During School Recess: Impact of Playground Markings	2018	France	high	The purpose of this study was to follow-up the effects of a school-based playground markings intervention on children’s recess physical activity levels over 12 months and to highlight factors associated with sedentary behavior and different levels of PA.	School	Intervention study	Wearable device	General population	Age 6-12	283	Physical activity	3	The playground intervention was effective after 6 months for LPA (+2.5%, CI 0.65/4.29, P<0.01) and after 12 months for MVPA (+3.1%, CI 0.62/5.54, P<0.01). Moreover, negative non-significant intervention effects were found for SED and LPA. Baseline PA and sex were significant covariates to the contrary of body mass index and age. Playground markings intervention can modify positively long-term sch…
Barbosa 2016	School environment, sedentary behavior and physical activity in preschool children	2016	Brazil	upper middle	To analyze physical activity and sedentary behavior in preschool children during their stay at school and the associated factors	ECEC	Cross sectional study	Wearable device	General population	Age 3-5	370	Physical activity	1	At school, regardless of age, preschoolers spend relatively more time in sedentary behaviors (89.6---90.9%), followed by light (4.6---7.6%), moderate (1.3---3.0%) and vigorous (0.5---2.3%) physical activity. The indoor recreation room (OR 0.20, 95%CI 0.05---0.83) and the playground (OR 0.08, 95%CI 0.00---0.80) protect four-year-old schoolchildren from highly sedentary behavior. An inverse associa…
Barton 2015	The effect of playground-and nature-based playtime interventions on physical activity and self-esteem in UK school children	2014	United Kingdom	high	The purpose of this study is to determine which playtime interventions are most effective at increasing moderate-to-vigorous physical activity and if this varies by school location.	School	Intervention study	Wearable device	General population	Age 6-12	52	Physical activity, Mental health	2	Intervention type and school location significantly influenced MVPA with playground sports (infixed items in the playground) increasing MVPA more than natyre-based orienteering. There was a positive correlation for fitness and MVPA during playground sports but not nature-based orienteering.
Bates 2018	Green schoolyards in low-income urban neighborhoods: Natural spaces for positive youth development outcomes	2018	United States	high	The current study examines children’s PA and social interactions, as well as caregiver and teacher perceptions of safety, injuries, teasing/bullying, and gang activity on three newly renovated green schoolyards in low-income urban neighborhoods.	School	Cross sectional study	Systematic observations	General population	Age 3-5, Age 6-12	Not reported	Physical activity, Social health	1	No difference in PA from T1 to T2 (begge efter school renovation) Students on the renovated green schoolyards engaged in high rates of positive or neutral social interactions, and very low rates of negative social interactions. Boys more active than girls, PA decline with age
Benthroldo 2022	Environment modification at school to promote physical activity among adolescents: a cluster randomized controlled trial	2022	Brazil	upper middle	To evaluate the effect of school environment modification on total PA time in adolescents enrolled in public schools in Brazil	School	Intervention study	Survey	General population	Age 6-12	975	Physical activity	3	After the one-month intervention, both groups’ total physical activity time increased. The estimated changes from baseline were not different between the intervention and control groups (Δ=102.75 and Δ=99.76, respectively; p=0.52). Conclusion: The painting, supply of equipment and other strategies to encourage physical activity in the school environment did not promote a positive effect on improv…
Berg 2015	Children’s Activity Levels in Different Playground Environments: An Observational Study in Four Canadian Preschools	2014	Canada	high	The purpose of this study was to determine the relationship between different playground environments and the quantity of young children’s physical activity levels by specifically looking at the fixed and mobile playground equipment as well as green space in relation to children’s physical activity levels	ECEC	Cross sectional study	Systematic observations	General population	Age 3-5	Not reported	Physical activity	1	Children in approximately half of the observations were engaged in sedentary physical activity (50.6 % of observations). Children were engaged in moderate physical activity in 29% of the observations, and vigorous activity in 20% of the observations.
Besenyi 2013	Demographic variations in observed energy expenditure across park activity areas	2013	United States	high	The purpose of this study was to explore variations in adult/senior and child/teen PA inten-sity across park settings by gender, age, and race/ethnicity.	Public	Cross sectional study	Systematic observations	General population	Age 3-5, Age 6-12	Not reported	Physical activity	1	All child/teen sub-samples showed greater energy expendure on playgrounds (0.088–0.089 kcal/kg/min) than in picnic shelters
Bjorgen 2015	Children's well-being and involvement in physically active outdoors play in a Norwegian kindergarten: Playful sharing of physical experiences	2015	Norway	high	The aim is to examine which conditions create high levels of well-being and involvement among three to five year olds within physically active outdoors play situations.	ECEC	Cross sectional study	Non-systematic observations, Camera	General population	Age 3-5	24	Physical avtivity, Mental health	1	The results indicated that children’s high level of involvement and well-being signal increases in physical motor activities that promote challenges and variations (e.g. sledding and catch-and-hunt play; Situations 1 and 2, respectively) compared with hiking and free playground play (Situations 4 and 3, respectively).The current study indicates that the influence of a practitioner on the motivati…
Black 2015	The relationship among playground areas and physical activity levels in children	2015	United States	high	The primary aim of this study is to determine which types of playground areas attract children and promote MVPA or sedentarism in two urban elementary schools in the southwestern United States.The secondary aim of this study is to determine the relationship between PA levels and offering an organized jogging and walking program in a target area.	School	Cross sectional study	Systematic observations	General population	Age 6-12	Not reported	Physical activity	1	The highest populated areas for schools K and B on non-JAWS days were the general blacktop areas; however, approximately 50% of the children in these areas were sedentary. At school B on days when the JAWS program was offered, the highest populated area was the JAWS track, and 99% of those children participated in MVPA. There was a significant difference in counts for average total sedentary chil…
Blaes 2013	Effects of a playground marking intervention on school recess physical activity in French children	2013	France	high	The primary purpose of this study was to determine the effect of playground markings on school recess PA and sedentary time in 6-to-11-year-old girls and boys. It was hypothesized that playground markings would increase children's recess physical activity levels inde-pendently of gender	School	Intervention study	Wearable device	General population	Age 6-12	420	Physical activity	4	At baseline, school recess PA among children from CG was significantly (p<0.001) higher than that among EG children. No interaction was observed between the recess-based intervention and gender. After the intervention, the EG spent significantly (p<0.05) more time in MPA, VPA and MVPA with a concomitant significant decrease in SED (p<0.05) compared to baseline, while the PA in CG remained unchang…
Blatchford 2003	The social context of school playground games: Sex and ethnic differences, and changes over time after entry to junior school	2003	United Kingdom	high	The aim is to provide descriptive information on three main areas: first, the prevalence of particular types of games and behaviours on playgrounds and changes over the school year; second, sex differences in the frequency of involvement in games and the extent of mixed-sex vs. same-sex groups over the year; and third, the degree to which game groups were ethnically mixed and whether this changed…	School	Longitudinal study	Systematic observations	General population	Age 6-12	119	Social health	1	Social activities were far more prevalent than either solitary or parallel activities. Social activities did not increase over the year; indeed, parallel activities had increased by the summer term, although the result was only just statistically significant and there were still far fewer parallel behaviours than social. On closer examination of the observation scan data, and observers’ field not…
Bohn-Goldman 2013	Does Playground Improvement Increase Physical Activity among Children? A Quasi-Experimental study of a natural experiment	2013	Australia	high	The aims of this study were to determine if an urban park renovation that included playground alterations affects usage and physical activity in children within playgrounds; to determine whether playground alterations affects parents’ self-report of playground visitation post intervention, in association with proxy reports of children’s PA levels; and to assess parental impressions of environment…	Public	Intervention study	Systematic observations, Interview	General population	Age 3-5, Age 6-12	140	Physical activity	2	In this study playground renovations did not translate to an increase in observed MVPA among children. Parental perceptions of playground equipment may explain attendance and PA levels.
Bohnert 2022	Green schoolyard renovations in low-income urban neighborhoods: Benefits to students, schools, and the surrounding community	2022	United States	high	To examine the effects of green schoolyard renovations on utilization, physical activity (PA), and social interactions as well as perceptions of safety, neighborhood climate, and social cohesion among those living in low-income, urban neighborhood.	School	Intervention study	Systematic observations, Survey	General population	Age 3-5, Age 6-12, Age 13-17	980	Physical activity, Social health	2	Behavioral mapping results demonstrated increases prosocial interactions among youth from pre‐to postrenovation. Levels of MVPA also increased from pre‐to postrenovation at one school.
Boldemann 2011	Preschool outdoor play environment may combine promotion of children's physical activity and sun protection. Further evidence from Southern Sweden and North Carolina	2011	United States, Sweden	high	To study the impact of preschool outdoor environments on children’s physical activity and solar ultraviolet (UV) exposure at different latitudes and countries	ECEC	Cross sectional study	Wearable device	General population	Age 3-5	169	Physical activity	1	In Malmö, mean step count/minute was 21.2 in preschools with high-scored environment vs. 17.6 in low-scored environments. In Raleigh, step count/minute was 12.3. In Raleigh, children’s step count/minute was lower than at compara-ble sites in Malmö. However, at low-latitude Raleigh long outdoor stay with low or no sunburn risk seems to be more likely than in a barren environment at high latitudes …
BoonzajerFlaes 2016	More children more active: Tailored playgrounds positively affect physical activity levels amongst youth	2015	Netherlands	high	This study investigates whether Krajicek playgrounds are associated with higher usage and intensity of PA compared to control playgrounds during playground use amongst children.	Public	Cross sectional study	Systematic observations	General population	Age 0-2, Age 3-5, Age 6-12, Age 13-17	1777	Physical activity	1	Krajicek playgrounds were significantly less often empty compared to control playgrounds (12% vs.29%). In addition, there was a statistically significant difference in the number of boys observed on the Krajicek playgrounds (14 vs. 9, OR 1.8). Across all categories differences in playground PA were found with an average of 13% of the children on Krajicek playgrounds engaged in MVPA compared to 10…
Bourke 2014	A behavioral investigation of preference in a newly designed New Zealand playground	2014	New Zealand	high	We aimed to measure the frequency with which children used the play areas and equipment available in a newly constructed playground as a measure of children’s play preferences.	Public	Cross sectional study	Systematic observations	General population	Age 0-2, Age 3-5, Age 6-12, Age 13-17	1534	Physical activity	1	They observed children of various ages and genders using the playground equipment. They discovered that swinging, spinning, and climbing— all at speeds and heights that made them risky—were the most popular activities overall for children.
Bower 2008	The childcare environment and children's physical activity	2008	United States	high	The purpose of this study was to determine the relationship between the social and physical activity environment in childcare centers, measured by the physical activity component of the EPAO, and physical activity behavior of children while in child care.	ECEC	Cross sectional study	Systematic observations	General population	Age 3-5	Not reported	Physical activity	1	Children in centers with supportive environments achieved more moderate-to-vigorousphysical activity (15% of observations vs 9%; effect size [ES]=1.17), spent less time insedentary activities (50% vs 61%; ES=–1.52), and had higher mean physical activity levels(2.68 vs 2.43; ES=1.41) compared to centers with less supportive environments. Facets ofthe physical and social environment related to phys…
Boyle 2003	Gender at play: Fourth-grade girls and boys on the playground	2003	United States	high	This study explores the complicated social interactions related to gender that take place at school recess.	School	Cross sectional study	Non-systematic observations	General population	Age 6-12	Not reported	Social health	1	What children at recess share is that they enjoy the outdoor time, they are physically active, and most of them choose an activity that places them in relationship with others. We saw many examples of kids of both genders using agency, showing autonomy, and forming and re-forming groups without gender being a salient factor. But what also emerged clearly from our data is that there are other time…
Brink 2010	Influence of schoolyard renovations on children's physical activity: The Learning Landscapes Program	2010	United States	high	We examined whether schoolyard improvements led to increased physical activity levels among both boys and girls and assessed the aspects of schoolyard design that have an impact on physical activity.	School	Intervention study	Systematic observations	General population	Age 3-5, Age 6-12	Not reported	Physical activity	3	The volume of schoolyard use was significantly higher at schools with renovated schoolyards than at control schools, and students were significantly more active at these schools. Also, activity levels were significantly higher among both boys and girls in certain schoolyard areas, such as those with soft surfaces.
Brown 2009	Social and environmental factors associated with preschoolers' nonsedentary physical activity	2009	United States	high	The purpose was (1) to describe with direct observation data the physical activity behaviors and the accompanying social and environmental events of those behaviors for children in preschools; and (2) to determine which contextual conditions were predictors of MVPA and non-sedentary physical activity for 3-, 4-, and 5-year-old children during their outdoor play.	ECEC	Cross sectional study	Systematic observations	General population	Age 3-5	476	Physical activity, Social health	1	MVPA was recorded on 4% of the intervals whereas when outdoors, children exhibited higher activity levels with 17% of the intervals observed in MVPA. With respect to outdoor activity contexts, children were observed in a range of playground circumstances with many more intervals of non-sedentary physical activity than inside contexts. The five most common outdoor activity contexts were (a) open s…
Brussoni 2017	Landscapes for play: Effects of an intervention to promote nature-based risky play in early childhood centres	2017	Canada	high	We examined the effects of an intervention to increase opportunities for nature and risky play in the outdoor play environments of two childcare centres	ECEC	Intervention study	Systematic observations, Wearable device, Survey, Interview, Camera	General population	Age 3-5	45	Physical activity, Social health, Mental health	2	Findings indicated significant decreases in depressed affect, antisocial behaviour and MVPA, and increases in play with natural materials, independent play, and prosocial behaviours. Childhood Educators observed improved socialization, problem-solving, focus, self-regulation, creativity and self-confidence, and reduced stress, boredom and injury.
Buck 2015	Objective Measures of the Built Environment and Physical Activity in Children: From Walkability to Moveability	2014	Germany	high	We investigate the influence of common walkability measures and different types of recreational areas such as playgrounds, green spaces, and parks within individual network-dependent neighborhoods to extend the walkability index to a moveability index and analyze the effect of the built environment on accelerometer-based MVPA of pre-school and primary school children	Public	Cross sectional study	Wearable device	General population	Age 3-5, Age 6-12	400	Physical activity	1	In schoolchildren particular, playground density and density of public open spaces, i.e., playgrounds and parks combined, showed positive effects on MVPA.
Burgi 2015	Localization of Physical Activity in Primary School Children Using Accelerometry and Global Positioning System	2015	Switzerland	high	To identify locations where children engage in moderate-vigorous physical activity	Public	Cross sectional study	Wearable device	General population	Age 6-12, Age 13-17	119	Physical activity	1	Children achieved most MVPA on streets (34.5%) and on school grounds (33.4%). The pro-portion children spent in MVPA was highest in recreational facilities (19.4%), at otherschools (19.2%) and on streets (18.6%). Boys accumulated significantly more MVPA over-all and on other school grounds (p<0.05) and showed a significantly higher proportion oftime in MVPA at own school and outside of Winterthur…
Cardon 2008	The contribution of preschool playground factors in explaining children's physical activity during recess	2008	Belgium	high	Aimed to investigate how physical activity levels are influenced by enviromental factors during recess in presschool	ECEC	Cross sectional study	Wearable device	General population	Age 3-5	783	Physical activity	1	During recess boys took significantly more steps per minute than girls (65 ± 36 versus 54± 28 steps/min). In both genders higher step counts per minute were significantly associated withless children per m2 and with shorter recess times. Only in boys a hard playground surface was a borderline significant predictor for higher physical activity levels. In girls higher step counts were associated wi…
Cardon 2009	Promoting physical activity at the pre-school playground: The effects of providing markings and play equipment	2009	Belgium	high	To investigate the effects of providing play equipment and markings at the pre-school playground on physical activity engagement levels.	ECEC	Intervention study	Wearable device	General population	Age 3-5	583	Physical activity	3	At baseline pre-schoolers spent only 11.2% (average: 4.7 min) of recess time in MVPA, while 61.3% (average: 25.7 min) was spent in sedentary activity. The interventions were not effective in increasing the average activity levels or the percentages of engagement in moderate or vigorous activity, or in decreasing sedentary time
Cerin 2016	Places where preschoolers are (in)active: An observational study on Latino preschoolers and their parents using objective measures	2016	United States	high	The main aim of this study was to estimate differences in MVPA and SB between types of locations (e.g., home, childcare, park, outdoor, indoor) visited by a sample of Latino preschool-aged children.	Public	Cross sectional study	Wearable device, Survey	General population	Age 3-5	73	Physical activity	1	The odds of children engaging in MVPA were 43 % higher when outdoors than indoors (95 % confidence interval: 1.30, 1.58), and the odds of SB were 14 % lower when outdoors compared to indoors (95 % confidence intervals: 0.81, 0.91). This difference depended on parental neighborhood-safety perceptions and parenting practices. Children were most active in parks/playgrounds (30 % of the time spent in…
Chen 2020	Understanding physical activity and sedentary behaviour among preschool-aged children in Singapore: A mixed-methods approach	2020	Singapore	high	This study investigated physical activity (PA) and sedentary behaviour (SB) among preschool-aged children in Singapore and potential correlates at multiple levels of the socioecological model from in-school and out-of-school settings.	Public	Cross sectional study	Systematic observations, Wearable device, Survey	General population	Age 3-5	72	Physical activity	1	In preschools, SOPLAY showed more children engaging in MVPA outdoors (34.0%) than indoors (7.7%), and absence of portable active play equipment. Teachers mentioned that the playground spaces could be improved and that this may result in more active play. Suggestions included that the size of the playground was an issue and that providing interesting play areas with more equipment could be benefic…
Christiansen 2013	Effect of a school environment intervention on adolescent adiposity and physical fitness	2013	Denmark	high	The aim was to evaluate the effect of an intervention targeting the physical and organizational school environment for non curricular physical activity on adiposity, aerobic fitness, and musculoskeletal strength in Danish adolescents	School	Intervention study	Physical assessment	General population	Age 6-12, Age 13-17	1348	Weight status	3	The results did not provide evidence for the effect of the intervention on adiposity, aerobic fitness, or musculoskeletal strength in adolescents.
Christiansen 2017	Schoolyard upgrade in a randomized controlled study design-How are school interventions associated with adolescents' perception of opportunities and recess physical activity	2016	Denmark	high	The aim was to investigate the effect and variation across schools of a school-based intervention on students perceived opportunities for physical activity in the schoolyard, and to evaluate if an improved collective perception of opportunities was followed by an increase in PA during recess for the 13–15 year-old students.	School	Intervention study	Wearable device, Survey	General population	Age 13-17	1348	Physical activity	3	The intervention was implemented with a varying degree of effect on schoolyard perceptions in the intervention schools. The student’s perception of the opportunities for PA during recess, measured with the SYi, was only higher at three out of seven intervention schools. The variation could not be explained by economic costs of the renovations, but direct involvement of the students, location near…
Clarke 2018	Benching playground loneliness: Exploring the meanings of the playground buddy bench	2018	United States	high	RQ1: What is the socially constructed meaning of the playground buddy bench for children? RQ2: How, if at all, do the buddy bench meanings influence children on the playground?	School	Cross sectional study	Non-systematic observations, Interview, Other: drawing	General population	Age 6-12	16	Social health	1	I found four dominant themes in children’s meanings of the buddy bench: solidarity, worthiness, empowerment, and an overall shift in playground climate. These meanings changed children’s narratives about themselves, others, and the playground experience for the better.
Clevenger 2020	Use of a spatiotemporal approach for understanding preschoolers’ playground activity	2020	United States	high	The purpose of this study was to use a spatiotemporal approach to hot spot analysis to identify where and when clusters of physical activity occur on the playground.	ECEC	Cross sectional study	Wearable device	General population	Age 3-5	34	Physical activity	1	All but one playground had fixed equipment available, and when it was available, it typically elicited high levels of physical activity (as evidenced by the presence of hotspots). The only playground that had fixed equipment, but did not have a hotspot in that location was playground 3 for one class, but this is likely related to the fact that teachers at that childcare center would often block t…
Clevenger 2021	Characterizing preschooler's outdoor physical activity: The comparability of schoolyard location- and activity type-based approaches	2021	United States	high	The aim was to compare location vs activity type-based approaches to characterizing children’s schoolyard behavior.	ECEC	Cross sectional study	Wearable device, Camera	General population	Age 3-5	50	Physical activity	1	The fixed equipment location (47.1counts/s) resulted in a higher physical activity level compared to paths (−5.8counts/s), open spaces (−6.3counts/s), sensory areas (−8.0counts/s), or seating areas (−12.7counts/s), while the seating location (34.4counts/s) resulted in significantly lower physical activity level compared to fixed equipment (+12.7count/s), sand (+9.8counts/s), path(+6.9counts/s), o…
Cohen 2020	Playground features and physical activity in U.S. neighborhood parks	2020	United States	high	We conducted a national study of neighborhood parks with the goal of identifying factors that promote more MVPA	Public	Cross sectional study	Systematic observations	General population	Age 0-2, Age 3-5, Age 6-12, Age 13-17	1141	Physical activity	1	The mostcommon play elements and structures were slides and ladders (92% of parks) and swings (81%); elementssupporting balancing, crawling, spinning, sand and water play were in < 30% of playgrounds. Each additionalplay element was associated with about 50% more users and 50% more MVPA. Spinning structures and splashpads were associated with more playground use and more MVPA. Playgrounds with si…
Colabianchi 2009	Utilization and physical activity levels at renovated and unrenovated school playgrounds	2008	United States	high	This study sought to determine whether renovated school grounds (including playgrounds) in an urban area could result in greater utilization rates and higher levels of physical activity relative to matched unrenovated playgrounds.	School	Intervention study	Systematic observations	General population	Age 3-5, Age 6-12, Age 13-17	Not reported	Physical activity	3	The proportion of MVPA was not different between renovated and unrenovated playgrounds although the proportion of children, in particular boys, who were vigorously active was greater at the renovated playgrounds.
Colabianchi 2011	Features and amenities of school playgrounds: A direct observation study of utilization and physical activity levels outside of school time	2011	United States	high	This study attempted to examining attributes of 20 school playgrounds and their association with the number of persons at the schoolyard outside of schooltime and physical activity levels of those on the playground.	School	Cross sectional study	Systematic observations	General population	Age 6-12	Not reported	Physical activity	1	Overall, 52% of the persons observed on the playgrounds were moderately or vigorously active with more boys than girls classified as active (60% vs. 49%) and adults the least active (40%). The total number of play features was positively associated with utilization at the renovated schoolyards across all groups. Overall quality and presence of benches were negatively associated with utilization a…
Connelly 2021	Factors related to energetic play during outdoor time in childcare centres	2020	Canada	high	This Study aimed (1) to measure the physical activity levels of 30 preschool-aged children attending a centre-based childcare centre in a remote region located in Northwestern Québec (Canada) and (2) to identify the factors associated with moderate-to-vigorous physical activity (MVPA) during outdoor time.	ECEC	Cross sectional study	Systematic observations	General population	Age 3-5	30	Physical activity	1	During outdoor time, children were mainly observed in the following educational contexts: 19.9% of intervals in socio-props (15.2% MVPA), 19.8% in the sandbox (2.3% MVPA), 19.3% in an open space (26.8% MVPA) and 17.7% on fixed equipment (35.3% MVPA). Inversely, they rarely engaged in the following contexts: wheel toys (6.9% of intervals and 34.0% MVPA), teacher-arranged activities (6.0% of interv…
Copeland 2012	Physical activity in child-care centers: Do teachers hold the key to the playground?	2012	United States	high	The purpose of this qualitative study was to determine what child-care teachers/providers perceived as the primary benefits and barriers to children’s physical activity in child-care centers	ECEC	Cross sectional study	Interview	General population	Age 3-5	Not reported	Physical activity, Weight status, Social health, Mental health	1	Participants noted that in contrast to exercising indoors in a gross motor room, going outside provided additional physical benefits of more room to run and expend energy. This increased freedom to run was also interpreted on a socio-emotional level, as participants noted that children felt freer to raise their voices and express themselves outdoors and that children seemed more creative outdoors…
Copeland 2016	Child care center characteristics associated with preschoolers' physical activity	2017	United States	high	The objective of this study was to determine which child care center characteristics are associated with preschool children’s MVPA while in the center and over the 24-hour day.	ECEC	Cross sectional study	Wearable device	General population	Age 3-5	388	Physical activity	1	None of the hypothesized facility variables (portable and fixed equipment, size of active spaces, natural elements) were significantly associated with time spent in MVPA on the playground or in the muscle room.
Coplan 2015	Naturalistic observations of schoolyard social participation: Marker variables for socio-emotional functioning in early adolescence	2015	Canada	high	The goal of this study was to explore links between observed social participation behaviors in the schoolyard during recess and early adolescents’ socio-emotional functioning.	School	Cross sectional study	Systematic observations, Survey, Other: self-report and psycologial tests	General population	Age 6-12	290	Social health, Mental health	1	Results from cluster analyses revealed several subgroups of children characterized by distinct patterns of social participation. The groups also differed in terms of their socio-emotional functioning. For example, nonsocial children (who displayed the most frequent solitary activities) reported the highest levels of internalizing problems and more peer difficulties.
Cosco 2010	Behavior mapping: A method for linking preschool physical activity and outdoor design	2010	Bangladesh	lower middle	The purpose was to introduce behavior mapping as a direct observation method on the basis of the theories of behavior setting and affordance and to demonstrate its sensitivity to gathering physical activity and associated environmental data at a sufficiently detailed level to affect built environment design policy.	ECEC	Cross sectional study	Systematic observations	General population	Age 3-5	53	Physical activity	1	For centers 1 and 2 together, the majority of total activity observations were distributed across four types of behavior setting: open areas, sand play settings, pathways, and play equipment. However, the proportions of total activity by setting were different in each center. In center 1, the majority (87.6%) of total activity was observed in three types of behavior setting: open areas (40.0%), p…
Crust 2014	The effects of playground markings on the physical self-perceptions of 10-11-year-old school children	2012	United Kingdom	high	This study aimed to evaluate the effects of installing playground markings and training playground assistants on children’s physical self-perceptions.	School	Intervention study	Systematic observations, Survey	General population	Age 6-12	218	Physical activity, Social health, Mental health	3	No significant differences were found in physical self-perceptions on the basisof intervention or over time. However, boys did report significantly higher perceptionsof sport competence, physical conditioning, physical strength and physical self-worththan girls. Observed physical activity was found to increase by 7.5% in schools thatreceived markings as opposed to a 7.7% decline in control school…
Czalczynska-Podolska 2014	The impact of playground spatial features on children's play and activity forms: An evaluation of contemporary playgrounds' play and social value	2014	United States	high	The article aims to uncover if the contemporary playground can be a true play and social environment, and how to increase its play and social potential.	Public	Cross sectional study	Systematic observations	General population	Age 3-5, Age 6-12	2212	Social health	1	The results indicate that selected feature categories can determine a playground’s playability and sociability, the strength of a feature’s influence varies by playground zone type, there are two key features which increase zone type potential (supplementary features and alignment of playground zoning with the natural sequence of play development), and factors determine defunct zones (redundancy/…
Dalene 2016	Permanent play facility provision is associated with children's time spent sedentary and in light physical activity during school hours: A cross-sectional study	2016	Norway	high	To study the associations between: 1) number of permanent outdoor play facilities per pupil and 2) the size of the outdoor play area per pupil with sedentary time and physical activity (PA) during school hours in six-, nine-, and 15-year olds.	School	Cross sectional study	Wearable device	General population	Age 6-12, Age 13-17	3040	Physical activity	1	The participants' overall PA and time spent in MVPA were not associated with the number of PPFs per pupil. Among six-year-olds, however, there was a significant negative association between the number of PPFs per pupil and time spent sedentary and a significant positive association between the number of PPFs per pupil and time spent in LPA. These associations translate to daily changes in time sp…
DaSilva 2022	Being Deaf in Mainstream Schools: The Effect of a Hearing Loss in Children’s Playground Behaviors	2022	Portugal	high	Examine the playground behaviors of preschool deaf and hard of hearing (DHH) children across three aspects: social levels, type of activities, and play choices	ECEC	Cross sectional study	Systematic observations	Special population	Age 3-5	97	Social health	1	Findings indicate that Deaf and Hard of Hearing (DHH) children spend less time in social interactions compared to their TH peers and that they still face difficulties when socially engaging with their typically hearing (TH) peers. Regarding play, differences between the groups were found for exercise play. Compared to their TH peers, DHH children engaged more in exercise play (U = 299, p = 0.026)…
Delidou 2016	Influence of school playground size and equipment on the physical activity of students during recess	2015	Greece	high	The aim was to record the degree of PA of 6th grade primary school students during recess and determine whether the playground size and available equipment can influence the degree of students’ PA.	School	Cross sectional study	Survey	General population	Age 6-12	625	Physical activity	1	The impact of schoolyard size and equipment on MET*min was evaluated by Kruskal–Wallis analysis of variance (ANOVA). The students’ PA (MET*min) during recess was higher at schools with a large schoolyard (197.55+133.15 MET*min), compared with medium size (152.65+109.23 MET*min) and small ones (117.69+104.22 MET*min). The results showed that the MET*min score differed in terms of schoolyard size i…
Dessing 2013	Schoolyard physical activity of 6-11 year old children assessed by GPS and accelerometry	2013	Netherlands	high	The aim was to examine how long and at what intensity children are physically active at the schoolyard during different time segments of the day.	School	Cross sectional study	Wearable device	General population	Age 6-12	76	Physical activity	1	On average, children spent 40.1 minutes/day on the schoolyard. During this time, boys were more active on the schoolyard, with 27.3% of their time spent as MVPA compared to 16.7% among girls (OR=2.11 [95% CI1.54 - 2.90]). The children were most active on the schoolyard during school recess, during which boys recorded 39.5% and girls recorded 23.4% of the time as MVPA (OR=2.55 [95% CI: 1.69 - 3.85…
Dinkel 2019	An exploration of infant and toddler unstructured outdoor play	2019	United States	high	The purpose was to determine infants’ and toddlers’ physical and social unstructured outdoor play behaviors within childcare.	ECEC	Cross sectional study	Systematic observations, Camera	General population	Age 0-2	49	Physical activity, Social health	1	Children in this study primarily took part inactive play (56.7%) and engaged in play without any type ofprompting from a teacher (91.2%). There was a significantinteraction between the effect of center and location on physicallyactive play (p< 0.001). Children at Center B were most active inopen play areas (77.6%), while children at Center A were mostactive in gross motor play areas (72.2%).
Dinkel 2020	Comparison of Urban and Rural Physical Activity and Outdoor Play Environments of Childcare Centers and Family Childcare Homes	2020	United States	high	The purpose was to examine the physical activity environment in child-care programs across type (childcare centers [CCCs] and family childcare homes [FCCHs]) and geographic location (urban and rural).	ECEC	Cross sectional study	Survey	General population	Age 0-2, Age 3-5	517	Physical activity	1	CCCs compared with FCCHs reported higher achievement of best practices. Further, urban childcare programs (CCCs and FCCHs) reported higher achievement of best practices in comparison to rural childcare programs.
Dudley 2018	Playground activities and gender variation in objectively measured physical activity intensity in Australian primary school children: A repeated measures study	2018	Australia	high	The aim was to examine the playground activity type and gender-related variation in physical activity intensity among a large group of NSW primary school children.	School	Longitudinal study	Systematic observations	General population	Age 3-5, Age 6-12	Not reported	Physical activity	1	The mean proportion of vigorous physical activity reported as a percentage (%VPA) across both timepoints was 16.6% (SD = 23.4). 36.8% (SD = 26.0) of time was spent walking and the remaining time (46.6%; SD = 30.4) was spent in sedentary activities. There was a significant decline in %VPA and increase in sedentary activity (p<0.01) between the two time periods of measurement. In 2014, boys spent t…
Dyment 2008	Grounds for movement: Green school grounds as sites for promoting physical activity	2008	Canada	high	This paper explores how ‘green’ school grounds, which contain a greater diversity of landscaping and design features, affect the quantity and quality of physical activity among elementary school children.	School	Cross sectional study	Survey	General population	Age 6-12	105	Physical activity	1	Through greening, school grounds diversify the play repertoire, creating opportunities for boys and girls of all ages, interests and abilities to be more physically active. Complementing the rule-bound, competitive games supported by asphalt and turf playing fields, green school grounds invite children to jump, climb, dig, lift, rake, build, role play and generally get moving in ways that nurture…
Dyment 2009	The relationship between school ground design and intensity of physical activity	2009	Australia, Canada	high	Investigate the relationship between school ground design and children’s physical activity levels.	School	Cross sectional study	Systematic observations	General population	Age 3-5, Age 6-12, Age 13-17	Not reported	Physical activity	1	At both schools, the highest percentage of children present was engaged in vigorous physical activity on the manufactured equipment(42% of children/scan). Similarly, at both schools, the green area encouraged the highest percentage of children present to be engaged in moderate physical activity (47% of Australian children/scan, 51% ofCanadian children/scan). The patterns of sedentary behavior dif…
El-Kholy 2022	Urban park design and children’s physical activity levels: an investigation of design characteristics of green areas and playgrounds	2022	Egypt	lower middle	To investigate the design characteristics of the green areas and playgrounds of urban parks that promote different levels of children’s physical activity.	Public	Cross sectional study	Systematic observations, Interview	General population	Age 6-12	1052	Physical activity	1	Results show that the presence of both green areas and playgrounds is important in the design of parks. The study also identifies the design features that need to be considered in the design of parks to promote children’s vigorous activity. These features are the presence of wide-open green spaces, the presence and variety of vegetation, the presence of water bodies, the presence of challenging a…
Escalante 2011	Relationship between daily physical activity, recess physical activity, age and sex in scholar of primary school, Spain	2011	Spain	high	The aim of this study was to describe the daily physical activity (PA) and physical activity during recess of Primary School children and the relationship with sex and age.	School	Cross sectional study	Wearable device, Survey	General population	Age 6-12	913	Physical activity	1	Playground physical activity was higher for boys compared to girls at nine years (28.4±12.0 vs 23.7±11.8 motion counts, p=0.039), ten years (28.5±10.8 vs 23.7±10.0 motion counts, p=0.014) and eleven years (24.6±12.2 vs 20.7±9.3 motion counts, p=0.047) (. Again, playground physical activity in boys does not vary across age group (p=0.156), while in girls physical activity was higher among eight ye…
Escalante 2012	Play area and physical activity in recess in primary schools	2012	Spain	high	The aim was to describe the daily physical activity during recess of primary-school children and its relationship with the play area and their age.	School	Cross sectional study	Wearable device	General population	Age 6-12	738	Physical activity	1	In general, the children with large-area playgrounds were more active in recess than those with small-area playgrounds (p<.001; ES=.36). These differences were greater in nine-year (p<.001; ES=.81),ten-year (p=.OOl; ES=.6O) and eleven-year olds(p=.OO5; ES=.55).
Escaron 2019	Factors Associated With Leisure Time Physical Activity Among Schoolchildren in a Predominantly Latino Community	2019	United States	high	examine associations between modifiable school environmental characteristics, such as presence of schoolyard equipment and on-site supervision by coaches or other staff, and PA levels	School	Cross sectional study	Systematic observations	General population	Age 6-12, Age 13-17	Not reported	Physical activity	1	VPA was significantly higher in areas with equipment than in areas with no equipment among elementary school girls (62.3% and 53.3% respectively, χ2=33.32, p<.0001), among elementary school boys (69.2% and 60.6% respectively, χ2=44.06, p<.0001), among secondary school girls (50.8% and 29.3%, respectively, χ2=15.47, p<.0001), and among secondary school boys (70.8% and 60.0%, respectively, χ2=5.16,…
Eskola 2018	Children’s perceptions of factors related to physical activity in schools	2018	Finland	high	The purpose is to learn the factors that eight- and nine-year-old schoolchildren identify from their school environment related to physical activity during their school day	School	Cross sectional study	Interview, Camera	General population	Age 6-12	22	Physical activity	1	The children described factors appearing in the physical environment, such as the playground, and those in the nonmaterial, abstract environment, such as the weather. According to the findings, three categories emerged: (1) personal and economic, related to children’s individual preferences and opportunities; (2) sociocultural, related to friends and belonging in a group; and (3) environmental, r…
Eyre 2015	Environmental and school influences on physical activity in South Asian children from low socio-economic backgrounds: A qualitative study	2015	United Kingdom	high	to understand PA environments, barriers and facilitators of PA in deprived environments for children from South Asian backgrounds.	Public	Cross sectional study	Interview	General population	Age 6-12	33	Physical activity	1	The majority of children reported that they preferred playing outside, which included the park/playground, green space/garden or the street/carpark. This was because playing outside gave them more space and fresh air and enabled the children to keep cool. When the children were asked when they were more active, the most common answer related to the school environment, which was mostly related to …
Fahlén 2011	Urgent expectations and silenced knowledge On spontaneous sport space as public health promoter and sport stimulator	2011	Sweden	high	The purpose was to explore if and how a redesigned schoolyard can promote physical activity among the pupils at the school during the school day.	School	Intervention study	Non-systematic observations, Survey	General population	Age 6-12	544	Physical activity	2	The comparison with pre and post measurements reveals a considerable increase in the use of the schoolyard for physical activity. Proportion of pupils stating that they have used the schoolyard for playing football and ice hockey as well as for skating has increased markedly since the new facility came into existence. Results show how the facilities attract first and most already physically activ…
Famelia 2018	Relationships among perceived and actual motor skill competence and physical activity in Indonesian preschoolers	2018	Indonesia	lower middle	This study examined the feasibility of recruiting and collecting data of Indonesian preschooler’s fundamental motor skill (FMS) competence, perceived motor competence, and physical activity in school. A secondary purpose was to explore the relationship among perceived motor competence, FMS competence, school day physical activity behaviors, playground physical activity behaviors, and sex of Indon…	ECEC	Cross sectional study	Wearable device, Physical assessment	General population	Age 3-5	66	Physical activity, Motor skills	1	Children spent 80% of the school day in sedentary behavior and 7% in MVPA. There were sex differences (p<.05) in ball skills favoring boys, and location differences on sedentary playground behaviors (p<.05) with rural children being more sedentary. Children felt “pretty good” about their motor skills (3.29–3.46) on the PPC and PMSC. Regressionanalyses revealed that location and locomotor skills p…
Farley 2007	Safe play spaces to promote physical activity in inner-city children: Results from a pilot study of an environmental intervention	2007	United States	high	We evaluated the effect of providing a safe play space on the physical activity level of inner-city schoolchildren.	Public	Intervention study	Systematic observations, Survey	General population	Age 3-5, Age 6-12	710	Physical activity	2	The number of children who were outdoors and physically active was 84% higher in the intervention neighborhood than the comparison neighborhood.
Farley 2008	Where do the children play? The influence of playground equipment on physical activity of children in free play	2008	United States	high	To evaluate the effect of the availability of safe play spaces on physical activity of children in neighborhoods, we observed over 2 years children playing spontaneously in a large schoolyard with the range of play areas and play equipment. We assessed the type of play areas and equipment children chose to use and the physical activity levels of children in different play areas. Our observations …	Public	Longitudinal study	Systematic observations	General population	Age 3-5, Age 6-12	Not reported	Physical activity	1	In general, children clustered in areas that contained more fixed play equipment. The area with the greatest number of children was the equipped concrete area, but the areas with the greatest densities of children, were the installed play structure (2.8 children per 100 m^2), the basketball area (1.7 per 100 m^2), and the equipped concrete area (1.5 per 100 m^2). Locations of play varied between …
Fjortoft 2001	The natural environment as a playground for children: The impact of outdoor play activities in pre-primary school children	2001	Norway	high	The aim was to investigate how children's playing in the natural environment might stimulate their motor fitness and it was decided to focus on the affordances of the landscape and the correlation for versatile play.	ECEC	Intervention study	Physical assessment	General population	Age 3-5, Age 6-12	75	Motor skills	2	At the pretest the reference group scored better than the experimental group. At the posttest the experimental group had caught up with the reference group and significant differences between the pre- and posttest in all the test items except for flexibility (sit and reach) wer forund within the experimental group. The improvement within the reference group was not as striking. Comparing the grou…
Fjortoft 2009	Children in schoolyards: Tracking movement patterns and physical activity in schoolyards using global positioning system and heart rate monitoring	2009	Norway	high	The aim of this study was to investigate how 6-year-old school children used their schoolyard during recess and how the yard invited physical activity.	School	Cross sectional study	Wearable device	General population	Age 6-12	71	Physical activity	1	"Physical activity levels seemed to be quite similar in the two schoolyards. Mean heart rate was 146.2 bpm (SD 17.0) for school A and 147.2 bpm (SD 14.3) for school B. The differences were not significant (p< 0.05, two samplest-test). In both schoolyards the levels of physical activity differed between boys and girls, boys being more physically active than girls in schoolyard A, while the girls w…
Fjortoft 2010	Schoolyard physical activity in 14-year-old adolescents assessed by mobile GPS and heart rate monitoring analysed by GIS	2010	Norway	high	This study focused on how schoolyard environments influenced the activity patterns and intensity levels in 14-year-old children and whether PA levels in adolescents complied with official recommendations.	School	Cross sectional study	Wearable device	General population	Age 13-17	81	Physical activity	1	Low activity levels (mean HR <120 bpm) dominated in both schools with no gender differences. Activities located to a handball goal area showed the highest monitored HR (>160 bpm) with higher intensity in girls than in boys.
Flouri 2014	The role of urban neighbourhood green space in children's emotional and behavioural resilience	2014	United Kingdom	high	Our study had two main aims: 1) To examine longitudinally the potential for urban green space in England to promote child adjustment in early to mid childhood, and 2) to assess whether urban green space ‘protects’ children from the negative consequences of family adversity and neighbourhood disadvantage.	Public	Longitudinal study	Survey	General population	Age 3-5, Age 6-12	6384	Mental health	1	The frequency with which the mother took her child to a park/playground was, however, significantly related to fewer problems in three of the four problem domains (conduct problems, hyperactivity and peer problems). Both access to garden and use of parks or playgrounds were related to fewer peer-, hyperactivity- and conduct problems.
Foweather 2021	Foundational Movement Skills and Play Behaviors during Recess among Preschool Children: A Compositional Analysis	2021	United Kingdom	high	The aim was to examine the associations between play behaviors and FMS in typically developing preschool children during recess at preschool.	ECEC	Cross sectional study	Physical assessment, Camera	General population	Age 3-5	133	Motor skills	1	Relative to time spent in other types of play behaviors, time spent in play without equipment was positively associated with total and locomotor skills, while time spent in locomotion activities was negatively associated with total and locomotor skills. No associations were found between activity level and group size play behavior compositions and FMS. On average, children spent a relatively larg…
Frost 2018	Increase in physical activity sustained 1 year after playground intervention	2018	United States	high	This paper describes the implementation and evaluation of a playground redesign involving structural and loose play equipment to increase students’ physical activity at recess.	School	Intervention study	Systematic observations	General population	Age 6-12	148	Physical activity	2	The percentage of children engaging in moderate to vigorous physical activity during recess increased by 23.3%, and the percentage engaged in vigorous physical activity increased by 26.2%. These increases were sustained at 1 year from baseline, with an increase of 17.2% for moderate to vigorous physical activity and 33.1% for vigorous physical activity. Chi-square tests of independence showed tha…
Gil-Madrona 2019	Contribution of public playgrounds to motor, social, and creative development and obesity reduction in children	2019	Spain	high	The objective of this work was to examine the perceptions of adults responsible for the care of children in their leisure time about the contribution of public playgrounds to motor, social, and creative development and obesity reduction in children, analyzing these perceptions according to sex, age, educational level, and level of involvement in the child’s education of the participants.	Public	Cross sectional study	Survey	General population	Age 0-2, Age 3-5, Age 6-12	1019	Motor skills, Weight status, Social health, Mental health	1	The results showed that most participants agreed with the positive contribution of public playgrounds to social skills (78.8%), motor skills(53.7%), creativity (52.2%), and obesity reduction (48.8%) in children. Women, those between 30 and49 years, those with a higher educational level and those with a higher level of involvement in the child’s education had more positive perceptions regarding th…
Gilmore 2019	The games they play: Observations of children with autism spectrum disorder on the school playground	2019	United States	high	Our first aim was to describe the playground activities that children with ASD participated in during recess. Our second aim was to examine the social communication of children with ASD with peers during recess. Our third aim was to examine how self-stimulatory behavior (e.g., arm flapping, inappropriate body orientation, and self-orientated behaviors, etc.) was associated with the activities of …	School	Cross sectional study	Systematic observations, Non-systematic observations	Special population	Age 6-12	55	Social health	1	The results showed that children with ASD: engage in solitary and peripheral activities; demonstrate appropriate initiations and responses to peers; display self-stimulatory, motoric behaviors most frequently during solitary activities; and often have neutral affect on the playground.
Graham 2021	The school playground environment as a driver of primary school children's physical activity behaviour: A direct observation case study	2021	United Kingdom	high	The aim was to identify the areas of the playground that elicit higher proportions of MVPA episodes during morning break-times and lunchtimes, the choices according to gender, and to explore the contextual and environmental characteristics present in these areas (i.e. area size.	School	Cross sectional study	Systematic observations, Camera	General population	Age 6-12	528	Physical activity	1	Ball sports areas (area 4 and 7) had higher counts of boys (mean ± SD; 9.9 ± 4.8) compared to girls (2.0 ± 3.5); areas promoting climbing and social interaction (area 1 and 6) had higher counts of girls (7.9 ± 7.2) compared to boys (3.5 ± 2.9). The proportion of MVPA episodes during break-times was 34% ± 26%. Target area 1 and 12 can be considered MVPA hotspots due to a higher count of MVPA episo…
Graham 2022	A socio-ecological examination of the primary school playground: Primary school pupil and staff perceived barriers and facilitators to a physically active playground during break and lunch-times	2022	United Kingdom	high	the objective of this study was to determine playground users (primary school staff and pupils) perceptions of the barriers and facilitators to a physically active school playground at an intra-personal (individual), inter-personal (social), environmental and policy level	School	Cross sectional study	Interview	General population	Age 6-12	76	Physical activity	1	Playground physical activity during break-times- appears to be affected by a number of variables at each level of the socio-ecological model. For example, playgrounds which promote a wide variety of activities are likely to encourage higher levels of MVPA. However, individual (likes/dislikes), social (number and quality of friendships), environmental (available space) and policy level (staffing/r…
Grunseit 2020	Ecological study of playground space and physical activity among primary school children	2020	Australia	high	To examine the relationship between school playground size and total physical activity (PA), fitness and fundamental movement skills (FMS) of primary school students	School	Cross sectional study	Survey, Physical assessment	General population	Age 6-12	5238	Physical activity, Motor skills	1	Associations between playground space and measures of PA and fitness were mostly non-linear and moderated by loose equipment. Students in schools with no loose equipment showed a weak association between space and meeting PA recommendations (self-report). In schools with equipment, students’ predicted probability of meeting PA recommendations increased sharply between 15m2 and 25m2 per student fr…
Gu 2021	A post-occupancy playground study: relation between user behaviour and design parameters	2021	Singapore	high	The goal of this study was to find the relationship between users’ preference, physical activity and these design parameters. This study aims to provide guidelines for future playground design, especially in Singapore	Public	Cross sectional study	Systematic observations, Camera	General population	Age 0-2, Age 3-5, Age 6-12	2038	Physical activity	1	Large play area and high play setting capacity provide more opportunities for medium to vigorous play activities.
Gubbels 2011	Interaction Between Physical Environment, Social Environment, and Child Characteristics in Determining Physical Activity at Child Care	2010	Netherlands	high	The study examined the influence of the social and physical child-care environment on physical activity intensity of 2-and 3-year-olds.	ECEC	Cross sectional study	Systematic observations	General population	Age 3-5	175	Physical activity	1	The presence of activity opportunities in the physical environment had a significant positive influence on the outdoor activity intensity.
Gustat 2023	Association of Playground “Playability” With Physical Activity and Energy Expenditure	2023	United States	high	To assess associations of playground playability scores with MVPA and energy expenditure and determine whether these associations were independent of other environmental characteristics. We hypothesized that higher scores for playground playability would be associated with greater numbers of children engaged in MVPA and higher energy expenditure.	Public	Cross sectional study	Systematic observations	General population	Age 0-2, Age 3-5, Age 6-12	626	Physical activity	1	Higher scores for playground amenities and play structures were associated with 28% and 15% higher levels of moderate-to-vigorous physical activity, respectively, and higher scores for playground amenities were associated with increased energy expenditure. Observed associations between amenities and structures and active play (playability) were stronger in recently renovated playgrounds.
Hamer 2017	Effect of major school playground reconstruction on physical activity and sedentary behaviour: Camden active spaces	2017	United Kingdom	high	The aim was to examine the effects of major playground reconstruction on objective physical activity and sedentary levels in schools recruited from inner city London	School	Intervention study	Wearable device, Interview, Physical assessment	General population	Age 6-12	347	Physical avtivity, Weight status, Social health, Mental health	3	No differences were observed in total moderate–vigorous activity (B =−1.4, 95% CI,−7.1, 4.2 min/d), light activity(B = 4.1, 95% CI,−17.9, 26.1), or sedentary time (B =−3.8, 95% CI,−29.2, 21.6 min/d) between groups. There were significant age interactions for sedentary (p= 0.002) and light intensity physical activity (p= 0.008). We observed significant reductions in total sedentary (−28.0, 95% CI,…
Hammarsten 2021	What are Schoolchildren doing Out There? Children’s Perspectives on Aff ordances in Unedited Places	2021	Sweden	high	The aim of the study is to learn more about what schoolchildren do in unedited outdoor places and to give school children voice about these places	Public	Cross sectional study	Interview, Camera	General population	Age 6-12	17	Physical activity, Social health, Mental health	1	Findings suggest that the outdoor places with natural features that had not been “edited”by adults to serve predetermined purposes offered space for exploration, imagination and free play. The places offered immersive experiences with all senses, as well as physical activity, social interaction, time to be alone and opportunities for the children to invent their own activities
Hannus 2018	Perspectives of children and adolescents on the perceived determinants of physical activity during recess	2017	Estonia	high	Expand the existing literature by describing some unique perceptions from a Northern European country with a school culture shaped by authoritarian Soviet school policy where RPA has not been supported traditionally.	School	Cross sectional study	Interview	General population	Age 6-12, Age 13-17	92	Physical activity	1	Conditions inhibiting or enhancing RPA yielded ten themes: organized activities, PA facilities, play equipment, time, rules and regulations, unsuitable weather, experiential attitudes, instrumental attitudes, injunctive norm, descriptive norm. Within the first four of them, the discussion could be further classified under constraining and facilitating subthemes, whereas both rules and regulations…
Harrison 2016	School grounds and physical activity: Associations at secondary schools, and over the transition from primary to secondary schools	2016	United Kingdom	high	(1) to assess if and how the supportiveness of school environments for physical activity change between primary and secondary schools (2) to assess the cross-sectional association between the secondary school environment as assessed by the SPEEDY school audit tool and young people's school-based MVPA (3) to assess the association between change in children's school based MVPA and change in school…	School	Longitudinal study	Wearable device	General population	Age 6-12, Age 13-17	299	Physical activity	1	Secondary schools generally scored lower in the composite scores, significantly so for sport and play facilities, design of the school grounds and the overall physical activity suitability score. Cross-sectionally, there were no significant differences in lunchtime MVPA at schools with differing sport and play facilities, other facilities, design or aesthetics scores. Similarly no association was…
Harten 2008	The effects of gender, motor skills and play area on the free play activities of 8-11 year old school children	2008	Australia	high	The aim was to examine the relationship between gender, play area and motorskills in 8–11 year old children.	School	Cross sectional study	Wearable device	General population	Age 6-12	210	Physical activity	1	In both studies, boys were more active than girls. In boys, but not in girls, energy expenditure was greater for high-skill than for low-skill children (p=0.0002), and increased as play area increased (p=0.01). These results suggest that motor skills and play space are important variables in determining the free play activity of boys, but not of girls. This may be related to widely different play…
Haug 2008	Physical environmental characteristics and individual interests as correlates of physical activity in Norwegian secondary schools: The health behaviour in school-aged children study	2008	Norway	high	The aim of this Norwegian study was to: 1) explore secondary students' interests in physical activity in school and the availability of facilities in the school environment; 2) examine the relative strength of associations between students interests and physical activity during recess periods and between available facilities and physical activity during recess periods; and 3) examine the cross-le…	School	Cross sectional study	Survey	General population	Age 13-17	1347	Physical activity	1	Most students were interested in more opportunities for physical activity in school. Multilevel logistic regression models demonstrated that students attending schools with many facilities had 4.49 times (95%Confidence Interval (CI) = 1.93–10.44) higher odds of being physically active compared to students in schools with fewer facilities when adjusting for socio-economic status, sex and interests…
Haug 2010	The characteristics of the outdoor school environment associated with physical activity	2008	Norway	high	The purpose was to examine the association between physical environmental characteristics and participation in daily physical activity during school breaks	School	Cross sectional study	Survey	General population	Age 6-12, Age 13-17	16471	Physical activity	1	Higher odds for recess activity are observed for boys at secondary level in schools with soccer field, playground equipment, sledding hill and area for hopscotch/skipping available, compared with those without each of these facilities. Access to a sledding hill was also a predictor for daily recess activity for secondary level girls. It can be seen that students at the secondary level with a larg…
Hazlehurst 2023	Physical activity and social interaction assessments in schoolyard settings using the System for Observing Outdoor Play Environments in Neighborhood Schools (SOOPEN)	2023	United States	high	We observed student and community visitor behavior using SOOPEN at three urban elementary schoolyards in Tacoma, Washington, USA, prior to renovations intended to expand each facility’s use as a community park in neighborhoods with poor park access.	School	Cross sectional study	Systematic observations	General population	Age 6-12	Not reported	Physical activity, Social health	1	Paved surfaces were associated with a 52% higher prevalence of MVPA (95% CI: 1.04–2.23) and play structure/swing zones were associated with a 42% lower prevalence of MVPA (95% CI: 0.35–0.95) compared to field/grass zones. Covered areas and availability of portable equipment were not associated with MVPA during recess. Similarly, schoolyard zone was associated with combined PA including MVPA and w…
Hogman 2020	Let's do those 60 minutes! Children's perceived landscape for daily physical activity	2019	Sweden	high	This study outlines an image of the perceived landscape within which children in two lower-socioeconomic contexts engage in daily physical activity. By applying bioecological perspectives, the aim included an analysis of how the perceived landscape and its interrelated factors influence children’s physical activity.	School	Cross sectional study	Interview	General population	Age 6-12	63	Physical activity	1	The children’s overall position was that the schoolyard could either promote or lower their motivation for PA. What was decisive for their motivation for PA was the schoolyard’s ability to create fun activities. Such activities were promoted when the schoolyard created curiosity by offering functions that invited the exploration of objects or social relations in relation to their bodily abilities…
Howe 2018	Using Video Direct Observation to Assess Children's Physical Activity During Recess	2018	United States	high	Pilot Video Direct Observation (ViDO) to 1) quantify where children play during recess, 2) characterize the intensity of children's PA by schoolyard location, 3) identify the types of PA children engage in during recess	School	Cross sectional study	Wearable device, Camera	General population	Age 6-12	23	Physical activity	1	The field elicited more sedentary behavior (39% of time) and light PA (17%) and less MVPA (41%) compared with the fixed equipment (13%, 7% and 71% respectively) or the court (21%, 7% and 68% respectively). Boys engaged in significantly more vigorous-intensity activity on the court (35%) than girls (14%), whereas girls engaged in more MVPA on the fixed equipment (77% vs 61%) and field (46% vs 35%)…
Huang 2022	Effects of Kindergarten, Family Environment, and Physical Activity on Children's Physical Fitness	2022	China	upper middle	To explore the causal relationship between kindergarten and family environment, children’s physical activity, and healthy physical fitness.	ECEC	Cross sectional study	Survey, Physical assessment	General population	Age 3-5	4287	Motor skills	1	The playground area in kindergartens significantly affects children’s Y2, Y3, and Y6. TheOR value shows that when the area of playgrounds in kindergartens increases from “61–100 m2” to “_x0015_ 101 m2”, the number of children who significantly improve their physical fitness indexes of explosive power, sensitive coordination, and speed will increase to 1.29, 1.28 and 1.35 times the original number…
Huberty 2011	Ready for Recess: A Pilot Study to Increase Physical Activity in Elementary School Children	2010	United States	high	the purpose of this study was to determine the initial effectiveness of an elementary school recess intervention (staff training, recreational equipment, and playground markings) on the amount of MPA and VPA during recess and the school day. It was hypothesized that there would bean increase in both MPA and VPA during recess and the school day as a result of the Ready for Recess intervention.	School	Intervention study	Wearable device	General population	Age 6-12	93	Physical activity	2	Moderate PA during recess increased from 18.1% to 31.2% of the total recess time, representing a difference of about 3 minutes for a typical 20-minute recess period. Similarly, VPA during recess increased from 7.2% to 16.8%, rep-resenting a difference of 2.2 minutes in a recess period. The association of intervention with minutes spent in MPA and VPA after adjusting for demographic variables, BMI…
Hyndman 2012	Moving physical activity beyond the school classroom: A social-ecological insight for teachers of the facilitators and barriers to students' noncurricular physical activity	2012	Australia	high	four objectives: (i) social-ecological components of school play spaces that influence primary and secondary school students’ physical activity, (ii) barriers and facilitators of physical activity betwe en primary and secondary school students, (iii) young people’s perceptions of their existing and ideal school play spaces for physical activity (iv) suggestions from both primary and secondary sch…	School	Cross sectional study	Interview	General population	Age 6-12	78	Physical activity	1	A number of themes were identified within the physical environment component regarding students’ physical activity participation. The built environment was a common theme, with many students perceiving that sporting facilities, adventure type equipment and playground equipment would facilitate their participation in physical activity, “An awesome playground that would be just a bit higher...some …
Hyndman 2015	Should educators be 'wrapping school playgrounds in cotton wool' to encourage physical activity? Exploring primary and secondary students' voices from the school playground	2015	Australia	high	The aim of this research was to examine students’ perceptions of playground safety influences on physical activity during school breaks from the perspectives of the ‘users’ of school playgrounds.	School	Cross sectional study	Interview	General population	Age 6-12	54	Physical activity	1	Social-Ecological Model levels of school playground safety influence identified by both primary and secondary school students included intrapersonal safety influences (risk taking, preventing boredom, misbehaviour); interpersonal safety influences (teacher responsibilities, teacher support, peer support, teacher intimidation and bullying/territorial issues); physical environment safety influences…
Hyndman 2018	Developing creativity through outdoor physical activities: A qualitative exploration of contrasting school equipment provisions	2018	Australia	high	The purpose of the Creative Recess Engagement during Activities Time Exploratory (CREATE) study was to qualitatively capture how physical activities developed by students meet creativity criteria in two primary schools with differing playground equipment provisions.	School	Cross sectional study	Non-systematic observations, Camera	General population	Age 6-12	279	Mental health	1	It was observed that the activities and thinking processes associated with the primary school students utilizing movable equipment tended to be more complex. There was more emphasis on students solving movement problems and applying curiosity relating to the placement, repositioning and plans for the movable equipment within the designated play areas. In contrast, in the school with traditional e…
Ip 2017	Childhood obesity and physical activity-friendly school environments	2017	China	upper middle	This study aimed to examine the relationship between school physical activity environment and childhood obesity.	School	Cross sectional study	Physical assessment	General population	Age 6-12, Age 13-17	20828	Weight status	1	Findings revealed a reduced obesity risk associated with higher teachers’ perceived physical activity benefits (riskratio 0.96, 95% CI 0.94-0.99,P=.02), physical activity teaching experience (0.93, 0.91-0.96,P<.001), school campus size (0.93, 0.87-0.99,P=.02), physical activity ethos (0.91, 0.88-0.94,P<.001), number of physical activity programs (0.93, 0.90-0.96,P<.001), and physical activity fac…
James 2022	Children’s Usage of Inclusive Playgrounds: A Naturalistic Observation Study of Play	2022	Canada	high	To examine how a newly built playground intentionally designed to be accessible and inclusive of children of all ages, genders and abilities is being used by the community and by whom.	Public	Cross sectional study	Systematic observations	General population; Special population	Age 0-2, Age 3-5, Age 6-12, Age 13-17	1332	Physical activity, Social health	1	Most children (71%) were observed to be engaging in active play. Functional play (e.g., climbing, swinging, running) was the predominant play behaviour observed on the playground (88%). The most common social interaction type across all four playground sections involved peer (child/child) play (Table 2). Most of the peer play was observed within the freestanding play equipment section (60.3% of a…
Kamal 2023	Enhancing children's social and cognitive development through play space design	2023	Egypt	lower middle	The purpose of this study is to explore the design of outdoor play spaces in Cairo that provide an enjoyable play experience, along with opportunities for enhancing child social and cognitive developmental skills through play features incorporated in their play spaces to achieve this goal.	School; Public	Cross sectional study	Non-systematic observations	General population	Age 6-12	60	Social health, Mental health	1	Sand play encouraged personal interaction and also facilitated the formation of new friendships. This activity encouraged communication and pretend play, such as children pretending the sand was food. Some elevated play structures, such as large wooden bridges in the three settings, served as gathering spaces for children to interact. Customized play features in setting 3 provided locations for c…
Kasari 2011	Social networks and friendships at school: Comparing children with and without ASD	2010	United States	high	The goal of the current study was to connect self and other perceptions to actual observations of children on their playgrounds, and to teacher reports of social interactions at school.	School	Cross sectional study	Systematic observations; Non-systematic observations, Survey	Special population	Age 6-12	60	Social health	1	On the playground, children with ASD were mostly unengaged but playground engagement was not associated with peer, self, or teacher reports of social behavior. There was little association between playground engagement and peer nominations of social connections. Regardless of social status in the classroom, children with ASD were just as likely to be unengaged on the playground if they were rated…
Kimbro 2011	Young children in urban areas: Links among neighborhood characteristics, weight status, outdoor play, and television watching	2011	United States	high	We explored whether outdoor play and television watching were associated with children’s BMI at age five.	Public	Longitudinal study	Physical assessment	General population	Age 3-5	1822	Weight status	1	Contrary to expectations, we found that the number of playground trips with the mother per week was not a statistically significant predictor of BMI at age five (although the distribution of this variable was skewed toward the high end).
Kirkeby 2016	Can we build inclusion?	2016	Denmark	high	This paper raises the question of whether the physical framework of kindergartens makes any difference for daily life at the kindergarten at all, and whether it can support inclusion of some children with special needs.	ECEC	Cross sectional study	Interview	Special population	Age 3-5	Not reported	Social health, Mental health	1	For a group of children with special needs in particular, the amount of space is crucial. This group consisted of children who were socially very extrovert, and who maybe were noisy, easily provoked, and quick to get involved in arguments with other children. Alternatively, children in the group were very restrained and with drawn in social interaction. The teachers’ experience indicated that, if…
Kjonniksen 2022	Affordances of School Ground Environments for Physical Activity: A Case Study on 10-and 12-Year-Old Children in a Norwegian Primary School	2022	Norway	high	This study aimed to investigate the contributions of two school ground environments (a constructed schoolyard and a natural forest) in moderate to vigorous physical activity (MVPA) of Norwegian school children in the 5th and 7th grades.	School	Cross sectional study	Device based	General population	Age 6-12	55	Physical activity	1	Despite environmental differences between the two school ground environments, a multifunctional constructed schoolyard and a natural forest, both environments appeared to afford high levels of PA. Generally, the results showed little to no differences in PA in the two school ground environments across grade and gender in relation to time spent in MVPA. Specifically, boys in the 5th grade spent mo…
Knowles 2013	Learning from the experts: Exploring playground experience and activities using a write and draw technique	2013	United Kingdom	high	The aim was to use write and draw techniques to examine children’s views, experiences, and perceptions of school recess time.	School	Cross sectional study	Survey, Other: Write and drawings	General population	Age 6-12	323	Physical activity, Social health	1	Results indicated ‘likes’ focused on play, positive social interaction, and games across both age groups but showed an increasing dominance of games with an appreciation for being outdoors with age. ‘Dislikes’ focused on dysfunctional interactions linked with bullying, membership, equipment, and conflict for playground space. Football was a dominant feature across both age groups and ‘likes/disli…
Lahuerta-Contell 2021	The role of preschool hours in achieving physical activity recommendations for preschoolers	2021	Spain	high	(a) to analyse the PA levels of preschoolers during school hours, as well as the rate of compliance with specific recommendations on total PA (TPA) and moderate-vigorous PA(MVPA); (b) to examine the role of structured movement sessions and recess time in the MVPA levels during school hours; (c) to evaluate the sociodemographic correlates of preschoolers and the school environment on MVPA behaviou…	ECEC	Cross sectional study	Wearable device	General population	Age 3-5	116	Physical activity	1	Mixed-model regressions indicated a positive relationship between playground density and vigorous PA (p= 0.012)
Larsen 2022	The importance of an outdoor playground for children with epilepsy and their family during and after hospitalization: A qualitative study of parents' experiences	2022	Denmark	high	To explore parents' experiences of using an outdoor playground during hospitalization with their child with epilepsy	Healthcare	Cross sectional study	Interview	Special population	Age 6-12	10	Mental health	1	During hospitalization the playgroundwas the children's territory,where children felt safe, in control and normality. Parents experienced valuable timewith their children through participation, and play facilitated communication and reduced pain and negative emotions. The playground improved children's emotional well-being during hospitalization. Further, it supported coping with epilepsy, and co…
Lemberg 2023	School Children's Physical Activity and Preferred Activities during Outdoor Recess in Estonia: Using Accelerometers, Recess Observation, and Schoolyard Mapping	2023	Estonia	high	To explore and describe the selected schoolyards and their affordances for PA, and to measure PA during outdoor recess among primary school students in Estonia	School	Cross sectional study	Wearable device	General population	Age 6-12	Not reported	Physical activity	1	Boys in the study tended to enjoy more sport-related activities, whereas girls preferred more social and less active activities. Students participating in outdoor recess spent about twice as much time (20.4%) on moderate-to-vigorous PA (MVPA) compared to indoor recess (9.5%), although boys were more active than girls (22.9% vs. 17.3%). All schoolyards afforded more MVPA during outdoor recess comp…
Li 2016	Links between preschool children's social skills and observed pretend play in outdoor childcare environments	2014	United States	high	The primary purpose of this study was to investigate the relationships between different types of pretend play and children’s social skills.	ECEC	Cross sectional study	Systematic observations, Survey	General population	Age 3-5	28	Social health	1	Results of correlation analysis showed that total pretend play amount was positively correlated with the assertiveness score (r=.47,p=.013). Concrete pretend play was not significantly correlated with any social skill variables. Abstract pretend play, however, was positively correlated with cooperation (r=.48,p=.012), assertiveness (r=.44,p=.021), as well as total SSRS score (r=.42,p=.028). Socia…
Loebach 2022	Playing in '<i>The Backyard</i>': Environmental Features and Conditions of a Natural Playspace Which Support Diverse Outdoor Play Activities among Younger Children	2022	United States	high	This study aims to significantly contribute to the development of a play type-focused evidence base by utilizing an intensive observational behavior mapping framework to capture and examine the environmental features and conditions of a large natural playscape which support diverse, developmentally supportive outdoor play activities among young children.	Public	Cross sectional study	Systematic observations	General population	Age 0-2, Age 3-5, Age 6-12	693	Physical activity	1	Physical and Exploratory play were most prevalent. More than 60% of all play events involved a Physical play component. Play with Rules (48.9%) and Physical play (42.2%) exhibited the two highest proportions of moderate-vigorous activity. Exploratory, Imaginative, Expressive and Non-play each involved 20% to 30% of this higher intensity activity. Restorative (83.3%), Bio (79.5%) and Expressive (6…
Loftesnes 2021	In the nature playground – initiation and evaluation of the project at 9 kindergartens	2021	Norway	high	Evaluating a new-build nature playground	ECEC	Cross sectional study	Survey	General population	Age 3-5	Not reported	Motor skills, Social health, Mental health	1	Responses from staff: Masters the body better. Is better at getting around in the terrain. They try out their body more and more often. Has become safe. Better interaction with older children/children and staff. Has become more helpful. More at ease within the kindergarten. Fewer conflicts between the children. Has developed group identity with shared experiences. Has received good training in wa…
LÓPez-FernÁNdez 2016	Promoting physical activity at the school playground: a quasi-experimental intervention study	2016	Spain	high	the purpose of this study was to determine whether providing equipment, playground markings, and a physical education (PE)-based intervention effectively increases PA levels during school recess.	School	Intervention study	Wearable device	General population	Age 6-12	223	Physical activity	2	The increase in mean steps after intervention in G2 (markings and loose equipment) was higher than the G1 (markings + equipment + PE sessions) and GC (controle) (P< 0.001). No differences between G1 and GC were observed at post-intervention (P= 0.05). The effects did not vary by gender or BMI. Providing game equipment and playground marks may increase children PA in recess. Nevertheless, addition…
Luchs 2018	Differently designed playgrounds and preschooler's physical activity play	2016	Germany	high	The focus lies on revealing the impact of different playground environments on the locomotive activity and particularly the range of activity levels during free play periods. Furthermore, the purpose of the study includes the consideration whether kindergarten environments should be more diverse incorporating both elements and structures of natural and contemporary playgrounds based on the result…	ECEC	Cross sectional study	Wearable device	General population	Age 3-5	17	Physical activity	1	Results indicate that there is no significant difference in mean locomotive activity during free play on diverse playgrounds. However, results show high variability of activity between the playgrounds in terms of active children and rather sedentary ones.
Luke 2022	Preschoolers’ social emotional learning in children’s museums and community playgrounds	2022	United States	high	To document evidence of preschoolers’ social-emotional behaviors in children’s museums, and to compare the frequency of these behaviors in children’s museums and community playgrounds	Public	Cross sectional study	Systematic observations	General population	Age 3-5	606	Social health	1	Findings show that preschool children engaged in SEL in both settings, but that significantly more instances of SEL were seen in children’s museums compared with community playgrounds
Lund 2023	Children's Experiences with Outdoor, Physically Active Play in After-School Programs ?	2023	Norway	high	How do first graders experience their outdoor, physically active play during after-school programs?	School	Cross sectional study	Interview	General population	Age 6-12	14	Social health, Mental health	1	Authors identified three themes of the physically active play they observed—“playing with friends,” “no one decides,” and “I can do it.” Their findings highlight the dynamic importance of such play, especially of child initiation in play and of playing with other children. The physical outdoor play fostered fun and playful interaction, leading both to improved communication and movement capabilit…
Lundy 2021	Effects of active outdoor play on preschool children's on-task classroom behavior	2020	United States	high	1. Do preschool children exhibit greater on-task behavior in a whole group classroom learning experience that directly follows a free play period on the playground? 2. Do children who play at a more active level on the playground directly prior to a learning experience subsequently demonstrate greater on-task behavior than those who are more sedentary?	ECEC	Intervention study	Systematic observations	General population	Age 3-5	21	Mental health	2	Findings indicate that outdoor play prior to learning resulted in greater on-task behavior for boys and children of low socio-economic status. But participants as a whole group did not differ in on-task behavior scores following an outdoor play treatment. Level of activity in play prior to a learning time was positively related to on-task behavior.
Määttä 2019	Children's physical activity and the preschool physical environment: The moderating role of gender	2018	Finland	high	This study has two aims: 1) to explore which preschool physical environmental factors are associated with preschool children’s total PA, and 2) whether gender moderates the associations between these factors and preschool children’s total PA.	ECEC	Cross sectional study	Wearable device	General population	Age 3-5	778	Physical activity	1	Having skipping ropes, sand and mostly hilly terrain on the outdoor playground were associated with children’s higher PA, regardless of gender. On the contrary, having gravel as the terrain in the playground and having a seesaw outdoors were associated with lower PA levels, regardless of gender. Finally, having slides in the preschool yard was not significantly associated with girls’ PA or boys’ …
MacArthur 2014	Active videogaming compared to unstructured, outdoor play in young children: Percent time in moderate- to vigorous-intensity physical activity and estimated energy expenditure	2014	United States	high	The purpose of this study was to compare, in children 5–8 years of age, percentage of time engaged in MVPA, assessed via accelerometry and direct observation, and estimated energy expenditure, assessed via accelerometry, while playing Active videogames and unstructured, outdoor play.	ECEC	Intervention study	Systematic observations; Wearable device	General population	Age 6-12	24	Physical activity	2	Repeated-measures analysis of variance controlling for condition differences in humidity and conditionorder found greater percentage MVPA in Active Videogaming condition with the accelerometer located on the hip (AVG=74.6–31.1 percent versus Outdoor play=67.5–31.1 percent;P<0.05,d=0.23) and with Direct observations (AVG=23.8–12.4 percent versus Outdoor Play=13.2–13.0 percent;P<0.05,d=0.83)
Mahony 2017	Monkey bars, noodles and hay bales: a comparative analysis of social interaction in two school ground contexts	2017	Australia	high	The aim of this research was to explore how primary school children’s social behaviours in schoolyard activities vary in two different playground contexts	School	Cross sectional study	Non-systematic observations, Camera	General population	Age 6-12	275	Social health	1	In the school with fixed play equipment, children talked in pairs, or small groups whilst walking from one part of the playground to another. Children played hide-and-seek, follow-the-leader, chase and clapping games. One day, a group ran to the monkey bars, did flips and returned to the asphalt quadrangle. Another day, a group of girls were intent to practise some dance moves, but the relatively…
Marquet 2019	Park use preferences and physical activity among ethnic minority children in low-income neighborhoods in New York City	2019	United States	high	This study aims to increase our understanding of the park use preferences of Latino, African American and Asian children living in low-income areas, by examining children park use in 20 selected parks in NYC.	Public	Cross sectional study	Systematic observations	General population	Age 6-12	16577	Physical activity	1	In terms of physical activity levels -measured in METs per capita-playground and basketball courts seemed to gather similar activity levels, swing sets (mm = 3.227) were significantly associated with higher activity levels and water features (mm = 2.497) were found significantly associated with lower levels of activity. Only small differences in the activity levels in the different types of facil…
Martinez-Andres 2017	"Football is a boys' game": Children's perceptions about barriers for physical activity during recess time	2017	Spain	high	The aim of the study was to know the factors that influence boys and girls’perceptions for performing physical activity during playground recess from their own perspective.	School	Cross sectional study	Interview, Other: drawings	General population	Age 6-12	98	Physical activity	1	Results showed that, in spite of boys and girls identified same barriers, there were gender differences in their perceptions. Gender socialization was the key as central category and helped to understand these differences. Boys preferred play football and this sport had a monopoly on the recess space. Weather was a barrier for boys. Girls and boys, who did not play football, were relegated to per…
Massey 2021	Observations from the playground: Common problems and potential solutions for school-based recess	2020	United States	high	This study aimed to examine some common problems observed during school recess and translate findings to evidence-based, practical solutions that can be applied within schools on a more systematic level.	School	Cross sectional study	Non-systematic observations	General population	Age 6-12	Not reported	Social health	1	Field notes included examples of prosocial behaviors such as negotiation, positive encouragement, cheering for others, conflict resolution and displays of leadership. While engaging in games and play, children’s antisocial behaviors included excluding others from joining and aggressive behavior while playing games. When children were not engaged in play, their social behaviors were often coded as…
McLaughlin 2002	Activity profile of primary school children in the playground	2002	Ireland	high	The purpose was to conduct a time-motion analysis of children's recreational PA to gain an insight into the physical demands and energy systems involved and to compare this activity profile of children in the playground with the activity profiles of different sports which have been previously examined.	School	Cross sectional study	Systematic observations, Camera	General population	Age 3-5, Age 6-12	64	Physical activity	1	The distribution of time during an average break time of 12-13 min in the playground among the different movement categories was standing 32.4±12.4%, walking 34.8±11.4%, walking backwards 2.0±0.6%, jogging 17.6±7.8%, running 6.1±5.0%, shuffling 6.7±4.7% and game related activity 0.4±1.4%. Form (school year group) had no significant influence on the frequency, duration or proportion of high intens…
McWhannell 2019	Perceptions and measurement of playtime physical activity in English primary school children: The influence of socioeconomic status	2017	United Kingdom	high	The aims of this exploratory study were twofold: (1) to assess and compare the playtime PA levels of school children from two primary schools of different SES, and (2) to explore the children’s perceptions of PA.	School	Cross sectional study	Wearable device, Interview	General population	Age 6-12	53	Physical activity	1	Sex had an effect on the proportion of playtime spent in MVPA (P 0.29) and MPA (P 0.049), with boys spending a significantly higher proportion of their playtime in these intensities. Children from School A (low SES) spent a significantly higher proportion of playtime in SED activities (52–55%) compared to those from School B (36%,P 0.001). Children from School A also spent a lower proportion of t…
Mertens 2019	Differences in park characteristic preferences for visitation and physical activity among adolescents: A latent class analysis	2019	Belgium	high	The study aimed to investigate whether there are subgroups with different preferences regarding park characteristics for park visitation and park-based PA among adolescents (12–16years) using latent class analysis.	Public	Cross sectional study	Survey	General population	Age 0-2, Age 3-5, Age 6-12, Age 13-17	972	Physical activity	1	Three subgroups of adolescents with similar preferences for park characteristics could be distinguished for both park visitation and park-based PA. Overall, current results indicate that park upkeep was the most important park characteristic for park visitation as well as park-based PA among at risk subgroups (i.e. adolescents with lower overall PA levels, girls, older adolescents,...) followed b…
Miller 2017	Play in natural environments: A pilot study quantifying the behavior of children on playground equipment	2017	United States	high	Specific aims of this study are to (a) categorize unique features of a specialized play-ground using the behavioral coding system, (b)investigate the association between behaviors observed on the equipment; (c) quantify areas impacted for a child with sensory challenges, and (d) measure changes for this child in mastery of parent’s goals.	Healthcare	Cross sectional study	Camera	Special population	Age 3-5, Age 6-12, Age 13-17	181	Motor skills, Social health	1	Sensory features: The one sensory domain that was most often enhanced was proprioception (ranging from 49.35% to 86.75% of the time). Social interaction: Behaviors most often observed were spontaneous verbalization(36.56% to51.89%) and elicited verbalization(27.34% to 38.68%). Also observed were helping behaviors (21.15% on the Omnispin),working together(14.98% at the sand and water table) and tu…
Moges 2018	Is inadequate play area in schools associated with overweight among students in Addis Ababa, Ethiopia? A comparative cross-sectional study	2018	Ethiopia	low	Determine and compare the levels of overweight/obesity among adolescents in private schools with and without adequate play area in Addis Ababa, Ethiopia.	School	Cross sectional study	Interview, Physical assessment	General population	Age 6-12, Age 13-17	1276	Physical activity, Weight status	1	The median total physical activity level per day among the total respondents was 66.1 minutes. Among participants in schools without adequate play area, the median total physical activity level was 57.9 minutes, which was lower than that observed among students in schools with adequate play area (73.4 min/d). Among the adolescents in schools with adequate play area, 60.5% had a high level of tota…
Molenberg 2019	New physical activity spaces in deprived neighborhoods: Does it change outdoor play and sedentary behavior? A natural experiment	2019	Netherlands	high	this study aimed to investigate the impact of the introduction of dedicated PA spaces on outdoor play and sedentary behavior of children.	Public	Intervention study	Survey	General population	Age 6-12	1841	Physical activity	3	Cross-sectional analyses at the age of 10 years showed that children in the intervention group played 40 min/week (95% CI:−6, 87) more outside as compared to children in the control group (SupplementalTable 1). For children from families with lower maternal educationlevel, outdoor play was 96 min/week (95% CI: 18, 174) higher as compared to children in the control group. The difference in sedenta…
Moore 2019	'i feel like i'm getting sad there': Early childhood outdoor playspaces as places for children's wellbeing	2019	Australia	high	This paper showcases the stories that young children have told during participatory research about two different early childhood outdoor playspaces.	ECEC	Cross sectional study	Interview, Other: drawing, photograph important elements, collect artefacts	General population	Age 3-5	6	Mental health	1	Recurrent wellbeing themes emerged highlighting children’s agency, place attachment and the need to hide. Analysis of the children’s stories indicated that a spacious open-ended environment,with significant natural features, selected built equipment and secluded spaces, fostered children’s experiences of wellbeing through play. Overcrowding, and a preponderance of artificial surfaces and material…
Moreira 2022	The Relationship between the Quality of Kindergartens’ Outdoor Physical Environment and Preschoolers’ Social Functioning	2022	Portugal	high	The relationship between the quality of kindergartens’ outdoor physical environment and preschoolers’ social functioning.	ECEC	Cross sectional study	Wearable device	General population	Age 3-5	26	Social health	1	Results showed that in the higher quality outdoor area, children spent less time alone and more time in social proximity with their peers in smaller groups (one or two children). More time was also spent in social proximity with different genders. Children’s emotional competence did not differ between the two kindergarten groups.
Mota 2005	Physical activity and school recess time: Differences between the sexes and the relationship between children's playground physical activity and habitual physical activity	2005	Portugal	high	(1) to observe participation in moderate-to-vigorous physical activity (MVPA) during school recess periods; (2) to determine the relative importance of physical activity during recesses to overall daily physical activity; and (3) to examine differences in physical activity between the sexes during unstructured recess periods.	School	Cross sectional study	Wearable device	General population	Age 6-12	22	Physical activity	1	There were no statistically significant differences in daily accelerometer counts, recesstime accelerometer counts, MVPA (min×day71) or recess time MVPA (min) between boys and girls. The proportion of time(38%) that girls spent in MVPA during recess time was significantly higher (P50.05) than that of the boys (31%). Participation in MVPA during recess contributes significantly more (P50.05) for g…
Nasar 2013	Playground Characteristics to Encourage Children to Visit and Play	2013	United States	high	Study 3 observed PA of 229 children in 14 playgorunds in central Ohio on 2 weekdays and 2 weekend days The research sought to find the salient perceived characteristics of playgrounds for African-American children and their parents, and to test effects of changes in those characteristics on playgrounds choice.	Public	Cross sectional study	Systematic observations	General population	Age 6-12	229	Physical activity	1	Det er kun study 3 som er relevant med et health outcome: Study 3 found statistically significant higher levels of vigorous activity related to the presence of equipment (t=3.47, P<.001), fences (t=5.27, P<.001), and seats (t=7.73, P<.001). Study 3 also found statistically significant higher levels of walking related to the presence of equipment (t=3.54, P<.001), fences (t=3.20, P<.001), and seat…
Ndhlovu 2018	Primary school playgrounds as spaces of inclusion/exclusion in New South Wales, Australia	2018	Australia	high	The purpose was to determine how the design and organisation of primary school playground spaces may result in the inclusion or exclusion of some groups of children.	School	Cross sectional study	Non-systematic observations, Interview	General population	Age 6-12	Not reported	Social health	1	The findings showthat the design and organisation of play space may emphasise differences among school children leading to the exclusion of some. The results of this study suggest that some groups of childrenmay dominate certain play spaces thereby pushing others to the margins and making them feellike they do not belong.Grassy open play spaces were found to facilitate children to engage in spont…
Neshteruk 2018	The physical environment in family childcare homes and children's physical activity	2018	United States	high	The purpose was to determine what aspects of the Family childcare home (FCCH) physical environment facilitate or hinder children's physical activity	ECEC	Cross sectional study	Wearable device	General population	Age 0-2, Age 3-5	496	Physical activity	1	None of the portable play equipment or outdoor environment variables were significantly associated with children's MVPA. There was a positive relationship between active landscape features and children's MVPA in the adjusted model (β= 0.27,p= .08), but this relationship was not statistically significant.
Ng 2020	The effect of upgrades to childcare outdoor spaces on preschoolers’ physical activity: Findings from a natural experiment	2020	Australia	high	This study had two aims: (1) to measure the change in the ECEC outdoor physical environment and (2) examine the impact of changes to the ECEC outdoor physical environment on children’s physical activity levels while attending care.	ECEC	Intervention study	Wearable device	General population	Age 3-5	297	Physical activity	3	Fixed sandboxes, balls, portable slides, portable floor play equipment (e.g., tumbling mats), and natural grassed areas were positively associated with activity levels; fixed tunnels and twirling equipment were negatively associated with activity levels (all p<0.05). Post-upgrade portable play equipment (balls, twirling equipment, slides, floor play equipment) increased intervention preschoolers’…
Nicaise 2011	Correlates of moderate-to-vigorous physical activity among preschoolers during unstructured outdoor play periods	2011	United States	high	The purpose of the present study was to quantify PA intensity during outdoor unstructured play and its association with children's location, activity type/context, and social interactions	ECEC	Cross sectional study	Systematic observations	General population	Age 3-5	51	Physical activity	1	In MP, compared to the amphitheater/ cement path area, children were 3.4 and 4.9 times more likely to engage in MVPA on the playground and grass field, respectively. For play context, compared to fixed equipment, children were 3.0, 7.2, and 8.5 times more likely to engage in MVPA when in open space, with a ball/object, and with a wheeled conveyance, respectively. Finally, compared to with peer gr…
Nicaise 2012	Evaluation of a Redesigned Outdoor Space on Preschool Children's Physical Activity During Recess	2012	United States	high	This study investigated the impact of renovation and redesign of a university preschool’s outdoor space on children’s sedentary behavior, light activity, and moderate-to-vigorous-physical-activity during unstructured recess.	ECEC	Intervention study	Systematic observations, Wearable device	General population	Age 3-5	107	Physical activity	2	Analyses focusing on physical activity type at pre- and postintervention detailed which OSRAC-P types of activity were performed at the recess locations affected by the intervention (Table 3). Overall, the new looping cycle path was associated with as many riding opportunities as pull/push skills. The removal of two medium-sized plastic climbing/sliding structures was associated with greater phys…
Nichol 2009	Associations Between School Recreational Environments and Physical Activity	2009	Canada	high	The purpose was to examine relationships between school recreational environments and adolescent physical activity.	School	Cross sectional study	Survey	General population	Age 6-12, Age 13-17	7638	Physical activity	1	Overall, students at schools with more recreational features and opportunities reported higher rates of class-time and free-time physical activity; this was strongest among high school students. Boys’ rates of class-time physical activity were 1.53 (95% confidence interval (CI)=1.12-1.80) times as high at high schools with the most recreational features as at schools with the fewest. Similarly, g…
Nielsen 2010	Permanent play facilities in school playgrounds as a determinant of children's activity	2010	New Zealand	high	The aim of this study was to investigate whether the number of permanent playground facilities in schools and total playground area influences objectively measured daily school and total physical activity in children age 5 to 12 years	School	Cross sectional study	Wearable device	General population	Age 6-12	417	Physical activity	1	The number of permanent play facilities in schools ranged from 14 to 35 and was positively associated with all measures of activity. For each additional play facility, average accelerometry counts were 3.8% (P < .001) higher at school and 2.7% (P < .001) higher overall. Each additional play facility was also associated with 2.3% (P = .001) or 4 minutes more moderate/vigorous activity during schoo…
Nielsen 2012	School playground facilities as a determinant of children's daily activity: A cross-sectional study of Danish primary school children	2012	Denmark	high	This study investigates the influence of school playground facilities on children’s daily physical activity	School	Cross sectional study	Wearable device	General population	Age 6-12	594	Physical activity	1	The number of play facilities in the school grounds was positively associated with all measures of children’s activity. In preschool every 10 additional play facilities the children had access to was associated with an increase in the average accelerometer counts of 14% (r = .273, P < .001) in school time and 6.9% (r = .195, P < .001) overall. For the children in third grade, access to 10 additio…
Nobre 2022	Physical environmental opportunities for active play and physical activity level in preschoolers: a multicriteria analysis	2022	Brazil	upper middle	The aims were (1) To develop an index to measure the physical environmental opportunities of free active play for preschoolers of middle-income countries. (2) To check the relationship and contribution of the index to explain objectively the level of PA.	School	Cross sectional study	Wearable device, Survey	General population	Age 3-5	51	Physical activity	1	The univariate linear regression demonstrated that the quality of physical environmental opportunities for physical activity explained 20% of the preschooler’s classification as active and 16% of the time in moderate to vigorous physical activity (p<0.001)
Olesen 2013	Physical activity in children attending preschools	2013	Denmark	high	To identify correlates of objectively measured moderate and vigorous physical activity (MVPA) in children during preschool attendance.	ECEC	Cross sectional study	Wearable device	General population	Age 3-5	426	Physical activity	1	The final multivariate model identified 9 significant correlates of MVPA. Preterm birth, vegetation on the playground, and rainy days were negatively associated with MVPA, whereas child motor coordination, location of preschool building on the playground, gender (boys), percentage afternoon hours, and size of indoor area per child were positively associated with MVPA.
Oliveira 2016	Assessment of interactions at children playgrounds using network measures: An exploratory study based on graph theory	2016	Portugal	high	The aim was to measure general properties of children’s interaction in playground and analyse the centrality tendencies inside the group	ECEC	Cross sectional study	Systematic observations, Camera	General population	Age 3-5	10	Social health	1	Statistical procedures has revealed significant differences between genders in IDC (p = 0.027; ES = 0.476; moderate effect) and BC (p = 0.011; ES = 0.576; moderate effect). Results revealed a greater cooperation process between boys
Oreskovic 2015	Adolescents' use of the built environment for physical activity	2015	United States	high	The objective was to describe the locations where adolescents engage in physical activity and compare traditional intensity-based measures with continuous activity when describing built environment use patterns among adolescents.	Public	Cross sectional study	Wearable device	General population	Age 6-12, Age 13-17	80	Physical activity	1	Compared to being at home, being at school, on the streets and sidewalks, in parks, and playgrounds were all associated with greater odds of being in MVPA and achieving higher overall activity levels. Playground use was associated with the highest physical activity level (β= 172 activity counts per minute, SE = 4, p < 0.0001) and greatest odds of being in MVPA (odds ratio 8.3, 95% confidence inte…
Ozdemir 2008	Assessment of outdoor school environments and physical activity in Ankara's primary schools	2008	Turkey	upper middle	This study investigated the relative effects of outdoor school environments on physical activity among third and fourth year students.	School	Cross sectional study	Interview	General population	Age 6-12	290	Weight status	1	The findings show similarities in the landscape features and physical qualities of schoolyards, particularly in the types of play and activities in which students engage. Results indicated that students in schools with larger yards have lower BMI values. Most of the students prefer spacious and vegetated yards. A major concern is the crowdedness of the yards during recess that limit children’s ac…
Pagels 2014	A repeated measurement study investigating the impact of school outdoor environment upon physical activity across ages and seasons in Swedish second, fifth and eighth graders	2014	Sweden	high	This study investigates the impact of outdoor environment at compulsory school upon the pupils’ patterns of physical activity considering season, age and gender	School	Cross sectional study	Wearable device	General population	Age 6-12, Age 13-17	196	Physical activity	1	Mean MVPA during outdoor stay was 39 minutes for the entire school year, time in MVPA correlated positively with outdoor time, as did MVPA with used outdoor play area (p < 0.001). Outdoor MVPA declined with age, boys accumulated more MVPA than girls at all ages (p < 0.001). Ball play areas increased MVPA in 5th graders in September and May (p < 0.001). Overall, ball play areas increased 5th grade…
Pagels 2020	Pupils' use of school outdoor play settings across seasons and its relation to sun exposure and physical activity	2020	Sweden	high	we investigated the concurrent impact of different school outdoor play settings upon Swedish pupils' sun exposure (UVR) and PA across different ages and seasons during one academic year.	School	Longitudinal study	Wearable device	General population	Age 6-12	159	Physical activity	1	During the academic year, sport fields yielded the highest UVR exposures and generated most time in MVPA. In March, time outdoors and minutes in MVPA dropped and UVR exposures were suberythemal at all play settings. In May, green settings and fixed play equipment close to greenery promoted MVPA and protected from solar overexposure during long outdoor stays.
Palmer 2022	Are Gross Motor Skill Interventions an Equitable Replacement for Outdoor Free Play Regarding Children's Physical Activity?	2022	United States	high	To determine if children engaged in equal amounts of physical activity during an established gross motor skill intervention (the Children’s Health Activity Motor Program (CHAMP)) and outdoor free play. This study reports on a secondary outcome of the primary study and only reports on the comparison of PA between the two condition—CHAMP or outdoor free play.	ECEC	Cross sectional study	Wearable device	General population	Age 3-5	99	Physical activity	1	Children in CHAMP engaged in less light PA but equal amounts of health-enhancing moderate, vigorous, and MVPA as compared with their peers in outdoor free play. There was a significant main effect for treatment for light PA (F(3,95) =13.60, P<.001, partial η2=.125), and post hoc t-tests support that children in the control/outdoor free play group engaged in more light PA compared with children in…
Parrish 2009	Observing Children's Playground Activity Levels at 13 Illawarra Primary Schools Using CAST2	2009	Australia	high	This study aimed to determine whether there were significant differences between the proportions of MVPA children at 13 schools. Finally, the study examines disparities between playground activity levels of males and females and between schools with lower and average socioeconomic status.	School	Cross sectional study	Systematic observations	General population	Age 3-5, Age 6-12	2946	Physical activity	1	Spearman’s correlation coefficients indicate the proportion of active children at each school and the actual number of minutes the children spent in the playground during the observational data collection showed a positive correlation r = .318 (P = .289). The relationship is significant if a Spearman’s correlation is run with all schools except 1 outlier r = .603, (P = .038).
Parrish 2012	Using interviews and peer pairs to better understand how school environments affect young children's playground physical activity levels: A qualitative study	2012	Australia	high	This research aimed to contribute to physical environ-mental findings affecting children’s playground physical activity levels by identifying additional variables through the interview process	School	Cross sectional study	Interview	General population	Age 6-12	20	Physical activity	1	The main themes generated from the school interviews included the effect of non-fixed equipment (including balls), play-ground markings, playground aesthetics, activity preference, clothing, the amount of breaktime available for play, teacher playground involvement, gender, bullying, school policies, student confidence in break-time activity and fundamental movement skills.
Pawlowski 2014	Barriers for recess physical activity: a gender specific qualitative focus group exploration	2014	Denmark	high	The aim was to explore gender differences in children’s perceptions of barriers to recess PA by using a qualitative approach and the socio-ecological model as a theoretical framework.	School	Cross sectional study	Interview, Camera	General population	Age 6-12	111	Physical activity	1	The most frequently identified barriers for both boys and girls were weather, conflicts, lack of space, lack of play facilities and a newly-found barrier, use of electronic devices. Girls said they would like to have more secluded areas added to the school playground, even in large schoolyards where lack of space was not a barrier. This aligned with girls’ requests for more “hanging-out” faciliti…
Pawlowski 2016	Space, body, time and relationship experiences of recess physical activity: a qualitative case study among the least physical active schoolchildren	2016	Denmark	high	The aim was to explore the least physically active children’s lived experiences of four existential life-worlds linked to PA during recess: space, body, time, and relations.	School	Cross sectional study	Non-systematic observations, Interview, Camera	General population	Age 6-12	16	Physical activity	1	Most of the least physically active children experienced that the classroom was a pleasant place and they remained there during recess. These children expressed a strong affiliation to the classroom calling it“our”room and which connected them to the room making it a safe place to stay in. It was important to them that they could close the door and not be interrupted by children from other classe…
Pawlowski 2016	Children's Physical Activity Behavior during School Recess: A Pilot Study Using GPS, Accelerometer, Participant Observation, and Go-Along Interview	2016	Denmark	high	This pilot study was conducted to gain in-depth knowledge of children’s physical activity behavior during recess using a mixed-methods approach combining quantitative GPS and accelerometer measurements with qualitative go-along group interviews and participant observations.	School	Cross sectional study	Non-systematic observations; Wearable device, Interview	General population	Age 6-12	81	Physical activity	1	Almost all children spent some time in the schoolyard with a median of 7.0 minutes for the Low PA group, 16.4 minutes for the Middle PA group, and 3.1 minutes for the High PA group. The median time spent in MVPA was 0.8, 3.6 and 0.5 minutes for the three groups, respectively. The children, predominantly girls, in the Middle PA group that spent most time in the schoolyard spent a median of 7.8 min…
Pawlowski 2018	Giving children a voice: Exploring qualitative perspectives on factors influencing recess physical activity	2018	Denmark	high	The aim of this paper was to gain knowledge of different groups of children’s perceptions and experiences of factors influencing their PA behaviour during recess.	School	Cross sectional study	Non-systematic observations, Interview, Camera	General population	Age 6-12	127	Physical activity	1	Twelve factors were identified as influencing the children’s recess physical activity: bodily self-esteem and ability; gender; gendered school culture; peer influence; conflicts and exclusion; space and place experiences; lack of play facilities; outdoor play policy; use of electronic devices; recess duration; organised activities; and weather. These factors were located within different layers o…
Pawlowski 2019	Changing recess geographies: children’s perceptions of a schoolyard renovation project promoting physical activity	2019	Denmark	high	The aim was to investigate children’s perceptions of their new schoolyards.	School	Cross sectional study	Interview, Camera	General population	Age 6-12, Age 13-17	57	Physical activity	1	The renewals seemed mostly to affect girls’ recess PA behaviour. Girls described the pre-intervention schoolyards as ´a place for boys ’to play soccer with no or very few play environments motivating girls to be active. After renewal, the girls experienced that the schoolyards to greater extent included play environments aimed at girls motivating them to be active in the schoolyard. Additionally,…
Pawlowski 2019	Will the children use it?—A RE-AIM evaluation of a local public open space intervention involving children from a deprived neighbourhood	2019	Denmark	high	The aim was to explore 1) if involving fifth-grade children from adeprived neighbourhood in creating playable installations in a public open space influenced their use of this space and 2) if RE-AIM was a useful evaluation framework for evaluating different stages in the in-terventionproject	Public	Intervention study	Wearable device	General population	Age 6-12	39	Physical activity	2	Effectiveness outcomes revealed that on average the space was used less by the 39 children after the intervention. Also, PA levels decreased at the site after the intervention, as 47.7% participated in moderate-to-vigorous physical activity(MVPA) and 46.7% participated in light physical activity (LPA) at baseline and only 0.7% participated in MVPA and 30.2% participated in LPA at followup. Furthe…
Pawlowski 2019	Designing activating schoolyards: Seen from the girls’ viewpoint	2019	Denmark	high	The aim was to investigate girls’ perceptions of physical environmental factors influencing recess PA in re-designed schoolyards and to compare the perceptions of girls from different age groups	School	Cross sectional study	Interview, Camera	General population	Age 6-12	50	Physical activity	1	Ten factors emerged: variety, accessibility, size, designated spaces, greenery, playground markings, active play facilities, sports facilities, play equipment, and speakers. Play facilities (trampolines, obstacle courses, dancing and gymnastic appliances) were favored over traditional sport facilities. Although similar factors were raised by the two age groups, some factors were perceived as enab…
Pawlowski 2020	Difference in outdoor time and physical activity during recess after schoolyard renewal for the least-active children	2020	Denmark	high	The aim was to investigate schoolyard use and PA among the least-active children during recess following schoolyard renewals.	School	Intervention study	Wearable device	General population	Age 6-12, Age 13-17	243	Physical activity	3	At follow-up they accumulated more time (12.1 min/d) and PA (4.4 min/d) in the schoolyard during recess compared with baseline.The difference in schoolyard PA found for the least-active children was relatively small compared with the difference for all children. Solely improving the physical schoolyard environment seemed to have limited impact on the least-active children’s PA.
Peden 2017	Relationship between children's physical activity, sedentary behavior, and childcare environments: A cross sectional study	2017	Australia	high	The purpose of this study was to investigate the relationship between the childcare environment and physical activity and sedentary behavior of toddlers and preschoolers.	ECEC	Cross sectional study	Wearable device	General population	Age 0-2, Age 3-5	301	Physical activity	1	Toddlers who attended high EPAO services sat more (8.73 min [−10.26, 27.73]) and stood less (−13.64 min [−29.27, 2.00]) than those who attended low EPAO services. Preschoolers who attended high EPAO services sat less than those in low and medium services (mean [95%CI] =−7.81 min [−26.6411.02]). Sub-categories of the EPAO that were associated with less time sitting were: sedentary environments for…
Pereira 2020	Why are children different in their moderate-to-vigorous physical activity levels? A multilevel analysis	2020	Portugal	high	(1) to determine how relevant school characteristics were in explaining differences in children’s MVPA; (2) to investigate the differential effect sizes of child-level variables in explaining MVPA differences; and (3) to identify which school correlates were the most relevant in explaining differences in children’s MVPA levels.	School	Cross sectional study	Wearable device	General population	Age 6-12	307	Physical activity	1	From the school-level correlates, only playground dimension was significantly associated with moderate-to-vigorous physical activity levels. Children from schools with medium (40 m2 to 69 m2) and large playground dimensions (≥ 70 m2) were less active than children with smaller playground dimensions (10 m2 to 39 m2).
Poulos 2022	A direct observation tool to measure interactions between shade, nature, and children's physical activity: SOPLAY-SN	2022	United States	high	This study tests the reliability of SOPLAY-SN, an adaption of the validated System for Observing Play and Leisure Activity in Youth (SOPLAY) to measure Shade and Nature (SN) alongside PA, and associations between children’s PA and interaction with shade and nature during recess to highlight the utility of the tool.	School	Cross sectional study	Systematic observations	General population	Age 6-12	773	Physical activity	1	The majority (55%) of primary-grade children were observed in grass fields (Target Areas 2–4). Most children were sedentary when under the covered play structure area (47%) and in grass fields (37%). Girls were most frequently observed as sedentary (48%), while boys were most frequently observed engaging in MVPA (41%). Girls were most frequently observed in the covered play structure area (53%), …
Powell 2016	Children’s physical activity levels during primary school break times: A quantitative and qualitative research design	2016	United Kingdom	high	The overall aim of this study was to assess the diversity of primary school children’s physical activity (PA) during outdoor recess.	School	Cross sectional study	Systematic observations, Interview	General population	Age 6-12	82	Physical activity	1	In the qualitative findings, three main themes emerged in the data set: physical environment (well resourced versus poorly resourced schools, boys’ football dominance and girls’ skipping); social environment (adult input, boys and sport, and girls’ walk and talk); and individual environment (imaginary role play, power hierarchy, manipulation of fixed equipment and challenge and competition).
Pratt 2016	Effect of Playground Environments on the Physical Activity of Children With Ambulatory Cerebral Palsy	2016	United States	high	To compare the effect of two different playground environments on the physical activity of children with ambulatory cerebral palsy during their playground play	Public	Cross sectional study	Wearable device	Special population	Age 6-12	5	Physical activity	1	Four of the 5 participants increased the number of strides on an ADA-compliant playground. The results suggest that children with ambulatory cerebral palsy (GMFCS II) may benefit from an ADA-compliant playground to increase their physical activity.
Prellwitz 2007	Usability of playgrounds for children with different abilities	2007	Sweden	high	The aim was to better understand how children with different abilities use playgrounds to engage in creative play and interact socially with their peers.	Public	Cross sectional study	Interview	Special population	Age 6-12	20	Social health	1	Despite ability differences, playgrounds offer following similar experiences: Playgrounds was a place to meet up with friends. The swings were described as the centre of the playground, a place for social gatherings or a place where it was OK to just sit when the children were by themselves. Somewhere in a private corner – on the swing, on top of the jungle gym or on a bench – private conversatio…
Quigg 2010	Using accelerometers and GPS units to identify the proportion of daily physical activity located in parks with playgrounds in New Zealand children	2010	New Zealand	high	To identify the proportion of children's physical activity occurring in public parks with playgrounds.	Public	Cross sectional study	Wearable device	General population	Age 6-12	184	Physical activity	1	Overall, 1.9% of recorded activity took place at city parks (95% confidence interval: 1.4, 2.4), although this was 2.7% (95% confidence intervals: 0.7, 4.6) among obese children. Thus, the proportion of children's activity taking place in parks with playgrounds was low.
Raney 2019	Physical activity and social behaviors of urban children in green playgrounds	2018	United States	high	The purpose is to identify the relative impact of a large-scale playground greening project at a Title I elementary school in Los Angeles, California. The study specifically aims to determine the short- and long-term impacts of playground greening on MVPA levels and on antisocial interactions during unstructured recess periods.	School	Intervention study	Systematic observations, Wearable device	General population	Age 6-12	437	Physical activity, Social health	2	Areas replaced by green space became the most popular for experimental studentswho transitioned from traditional playground games/sports to tag/chasing, gymnastics, climbing/jumping, and creative play. The percentage of students observed as sedentary decreased by 10.0%(95% CI=4.9%, 15.0%) at 4 months,p=0.003. Vigorous activity participation increased pre to postat the individual (48.5%, 95% CI=29…
Raney 2021	Recess Behaviors of Urban Children 16 Months After a Green Schoolyard Renovation	2021	United States	high	examines of changes in MVPA and social behavior are equally distributed across gender and age and maintained 16 months postgreening	School	Intervention study	Systematic observations, Wearable device	General population	Age 6-12	1031	Physical activity, Social health	2	At 16-month postgreening, students accumulated 11.2 MVPA minutes (95% CI, 10.6 to 11.8), representing an individual increase of 1.2 minutes (95% CI, 0.0 to 2.4) relative to baseline. There was no significant difference in the absolute increase in MVPA minutes pregreening to 16-month postgreening between previously sedentary and previously active students at the experimental location (P>.05). Howe…
Raney 2023	Impact of urban schoolyard play zone diversity and nature-based design features on unstructured recess play behaviors	2022	United States	high	To examine the impact of various schoolyard design features and green space on unstructured recess play behaviors according to gender and age.	School	Cross sectional study	Systematic observations	General population	Age 6-12	2275	Physical activity, Social health	1	Observations indicate that girls prefer noncompetitive activities in nature-filled spaces while boys prefer competitive ball games in either hardscape or grass. The play areas that appealed to and promoted moderate-to-vigorous physical activity and prosocial interactions in students of both genders and age groups included intentional physical separation from other areas, tree-provided shade, and/…
Reimers 2017	Playground usage and physical activity levels of children based on playground spatial features	2017	Germany	high	the aim was to investigate: (1) how hardware characteristics and qualitative aspects of play-grounds contribute to usage of playgrounds by children, (2) how they influence their physical activity levels and (3) whether there are any gender differences concerning these research questions	Public	Cross sectional study	Systematic observations	General population	Age 0-2, Age 3-5, Age 6-12, Age 13-17	2538	Physical activity	1	The number of children actively playing in the playgrounds were higher in those with more varied facilities and without naturalness. Girls played more actively in playgrounds without multi-purpose areas. Cleanliness, esthetics, play facility quality, division of functional areas and playground size were not related to any outcome variable.
Reimers 2018	Physical activity and outdoor play of children in public playgrounds—do gender and social environment matter?	2018	Germany	high	The aim of the present study was to examine gender differences and the relationship of the social environment with children’s physical activity and outdoor play in public playgrounds.	Public	Cross sectional study	Systematic observations	General population	Age 3-5, Age 6-12	266	Physical activity	1	Significant gender differences were found in relation to activity types, but not in moderate-to-vigorous physical activity (MVPA). The presence of active children was the main explanatory variable for MVPA. In the models stratified by gender, the presence of opposite-sex children was a significant negative predictor of MVPA in girls but not in boys.
Remmers 2016	Playability of school-environments and after-school physical activity among 8-11 year-old children: Specificity of time and place	2016	Netherlands	high	to investigate the association between environ-mental playability and objectively measured ASPA of 8–11 year-old children, using audits of school-environments.In addition, we aimed to demonstrate that with increasing specificity in time and distance, relationships between school-environments and ASPA can be revealed and made plausible.	School	Cross sectional study	Wearable device	General population	Age 6-12	587	Physical activity	1	Playability was associated with light PA and moderate-to-vigorous PA after-school, especially in the time-period directly after-school and among children who lived within 800 m from their school. Playability explained approximately 30 % of the after-school PA variance between schools. Greater distance from children’s residence to their school weakened the association between playability of the sc…
Ridgers 2005	Physical Activity During School Recess: The Liverpool Sporting Playgrounds Project	2005	United Kingdom	high	quantify the PA levels of children during school recess and to assess gender and age differences on the dependent variables. A secondary aim of this study was to determine the extent to which recess could contribute to PA recommendations and to ascertain whether the children met the proposed 50% MVPA threshold during school recess.	School	Cross sectional study	Wearable device	General population	Age 6-12	270	Physical activity	1	Boys and girls engaged in MVPA for 31 (± 17) and 24 (± 17) percent of recess time, respectively. ANCOVA revealed a significant main effect for gender, F (1, 235) = 8.1; p < .01, but not age (p > .05). The gender-by-age group-interaction effect was not significant, F (1,235) = 1.2; p > .05. The results indicate that boys engaged in almost 26 min of MVPA during school recess compared with 20 min fo…
Ridgers 2007	12-MONTH EFFECTS OF A PLAYGROUND INTERVENTION ON CHILDREN'S RECESS PHYSICAL ACTIVITY LEVELS	2007	United Kingdom	high	examine the effects of a school-based playground markings and physical structures intervention on children's MVPA and VPA during morning and lunch recess periods at 6-months and 12-months post-intervention	School	Intervention study	Wearable device	General population	Age 6-12	472	Physical activity	3	Positive yet nonsignificant intervention effects were found for MVPA and VPA during morning and lunchtime recess. Intervention children were more active during recess than control children. Interactions revealed that the intervention effect was stronger at 6 months than 12 months post-intervention.
Ridgers 2007	Long-term effects of a playground markings and physical structures on children's recess physical activity levels	2007	United Kingdom	high	investigate the impact of a playground redesign intervention across time on children's recess physical activity levels using combined physical activity measures and to evaluate the potential influence of covariates on the intervention effect.	School	Intervention study	Wearable device	General population	Age 6-12	470	Physical activity	3	Heart rate: A statistically positive intervention effect across time was found for both MVPA (p<0.05) and VPA (p<0.05). Intervention school children engaged in 4% and 2.4% more MVPA and VPA respectively during recess than control schoolchildren (adjusted scores). A positive interaction term was found between the intervention and recess duration for both MVPA and VPA (p<0.05), indicating that the …
Ridgers 2007	Children's physical activity levels during school recess: A quasi-experimental intervention study	2007	United Kingdom	high	Investigate the short-term effects of a playground markings and physical structures intervention on recess physical activity. A secondary aim was to investigate the effects of covariates on the intervention.	School	Intervention study	Wearable device	General population	Age 6-12	242	Physical activity	3	Positive but non-significant intervention effects were found for MVPA and VPA when confounding variables were added to the model. Gender was a significant predictor of recess physical activity, with boys engaging in more MVPA and VPA than girls. Significant interactions for MVPA revealed that the intervention effect was stronger for younger elementary aged school children compared to older childr…
Ristianti 2020	The effectiveness of inclusive playground usage for children through behavior-setting approach in Tembalang, Semarang city	2020	Indonesia	lower middle	examine the effectiveness of inclusive playground usage for children through the behavior-setting approach in Tembalang.	Public	Cross sectional study	Survey	General population	Age 0-2, Age 3-5, Age 6-12, Age 13-17	Not reported	Physical activity, Social health	1	The playgrounds have already been used effectively based on the physical activities aspect; 51% of children can run around, jump around, and play in the playground zone. Likewise, based on the social interaction aspect, it is indicated that the playgrounds have already been used effectively; 53% of children can create meeting ground and space for children's learning to greet each other.
Rivera 2021	Critical factors influencing adolescents’ active and social park use: A qualitative study using walk-along interviews	2020	Australia	high	gain in-depth in-sights into park characteristics that are important for influencing park visitation, park-based physical activity and social interaction among adolescents.	Public	Cross sectional study	Interview	General population	Age 13-17	34	Physical activity	1	The majority of participants expressed that playgrounds were important for encouraging park visitation, provided they were age- appropriate, adventurous and challenging (e.g., large climbing structures, big slides, flying foxes). Several participants also noted that they disliked playground equipment that was too low/not big enough and unamusing and also expressed that these aspects of playground…
Rivera 2021	Important park features for encouraging park visitation, physical activity and social interaction among adolescents: A conjoint analysis	2021	Australia	high	This study aimed to examine the relative importance of park features perceived to encourage park visitation, park-based PA and social inter-action in parks among adolescents and to explore differences according to gender and frequency of park visitation.	Public	Cross sectional study	Survey	General population	Age 13-17	446	Physical activity, Social health/	1	The most important feature for physical activity was sports courts. Grassy open space, flying fox, table tennis, trampolines and obstacle course/parkour was important for PA. For social interaction it was trees for climbing, sports goals, flying fox etc.
Roemmich 2014	A microenvironment approach to reducing sedentary time and increasing physical activity of children and adults at a playground	2014	United States	high	the purpose of Study 1 was to test whether a microenvironment change to a park environment, movement of park benches away from a play-ground, would passively increase the physical activity of its adult and child users. As a follow-up, the purpose of Study 2 was to test whether increases in parent activity intensity with reduced access to seating are associated with increased child physical activi…	Public	Intervention study	Systematic observations	General population	Age 0-2, Age 3-5, Age 6-12	Not reported	Physical activity	2	Children's MET intensities (Table 1) exceeded MVPA threshold(3 METs) in all conditions and the odds of standing or being in MVPA ratherthan sitting were not associated (p≥0.45) with condition. ANOVA including children only demonstrated a 23% increase (p≥0.08) in activity intensity during condition B.The activity intensity for both children and adults was greater when seatingwas not accessible. Ch…
Rydenstam 2020	Using citizen science to understand the prerequisites for physical activity among adolescents in low socioeconomic status neighborhoods - The NESLA study	2020	Sweden	high	adolescents living in low SES areas were recrutied as citizen scientists to conduct a neighborhood assessment, using camera on phone to take photos and record audio narratives regarding areas are perceived as barriers to or facilitators of physical activity.	Public	Cross sectional study	Camera	General population	Age 13-17	24	Physical activity	1	In total, 16 neighborhood elements were identified as facilitators of or hindrances to physical activity. These elements were the following: ‘parks, playground, outdoor gym’, ‘amenities’ (commonly park benches, shops and other facilities), ‘sport facilities’, ‘bike and walkability’ (elements related to sidewalk mobility and traffic safety), ‘aesthetics’ (elements related to neighborhood appearanc…
Safari 2022	The Role of Green Playground on Social Interactions of Children (Case Study: Pasdaran Park in Bandar Anzali)	2022	Iran	lower middle	To determine whether playgrounds can become a proper space for playing and interactions and whether this can be enhanced and modified by using green space. This study tends to present frameworks for effect of green space in enhancing social interactions of children in playgrounds by reviewing the results of previous studies in different parts of the world.	Public	Cross sectional study	Survey	General population	Age 3-5, Age 6-12, Age 13-17	Not reported	Social health, Mental health	1	Peace of children resulting from vegetation will lead to more presence and reduces their risky behaviors. Their vitality and happiness increase and peace of children and their parents increase their interactions. These questions are all significant (P < 0.01); they also show significant results regarding creativity (P < 0.05). Two questions regarding more communication between children in green p…
Sando 2019	The outdoor environment and children’s health: a multilevel approach	2019	Norway	high	This study explored the relationship between the outdoor environment and children’s health by examining children’s well-being and physical activity indifferent outdoor environments	ECEC	Cross sectional study	Camera	General population	Age 3-5	80	Physical activity, Mental health	1	Multilevel analysis indicated that playing is associated with health outcomes and that nature is positively associated with children’s well-being.Children’s physical activity was found to be positively associatedwith the use of pathways and open areas. The use of fixed functional equipment, wheeled toys and loose parts emerged a snegative predictors of physical activity
Smith 2015	Association between participation in outdoor play and sport at 10years old with physical activity in adulthood	2015	United Kingdom	high	This study aimed to investigate whether active outdoor play and/or sports at age 10 is associated with sport/physical activity at 32 year follow-up using a birth cohort study.	Public	Longitudinal study	Survey	General population	Age 6-12	6458	Physical activity	1	Final adjusted Cox regression models showed that participants (n= 6458) who often participated in sports at age 10 were significantly more likely to participate in sport/physical activity at age 42 (RR 1.10; 95% CI1.01 to 1.19). Active outdoor play at age 10 was not associated with participation in sport/physical activity at age42 (RR 0.99; 95% CI 0.91 to 1.07).
Smith 2016	Increasing Physical Activity in Childcare Outdoor Learning Environments: The Effect of Setting Adjacency Relative to Other Built Environment and Social Factors	2016	United States	high	Investigate if the number of adjacencies, the centrality, and the clustering of the play setting is positively associated with PA.	ECEC	Cross sectional study	Systematic observations	General population	Age 3-5	Not reported	Physical activity	1	Both adjacency and centrality of play settings were found to be important factors in increasing the degree of PA, net the effect of numerous other variables. In addition, child-to-child interaction was found to foster PA (more for boys than girls) whereas a teacher’s custodial actions limit PA. Results demonstrate that design of OLE form (particularly adjacency of behavior settings) and content (…
Soderstrom 2013	The quality of the outdoor environment influences childrens health-A cross-sectional study of preschools	2013	Sweden	high	To test how the quality of the outdoor environment of child day care centres (DCCs)influences children’s health.	ECEC	Cross sectional study	Survey, Physical assessment	General population	Age 3-5	172	Weight status, Mental health	1	Outdoor fraction and steps per minute increased with high OPEC. The main finding was that exposure to high-quality outdoor environment was associated with healthier body shape, longer height sleep, and better parent perceived well-being in preschoolchildren
Stanton-Chapman 2021	How Do the Children Play? The Influence of Playground Type on Children’s Play Styles	2021	United States	high	The aims were to develop an in-depth understanding of (1) children’s social play behaviors on school and community playgrounds, (2) the duration with which children play within varying social play categories, and (3) assessing children’s perspectives of playground activities, their peer relationships, and recommendations for new playgrounds.	School	Cross sectional study	Systematic observations, Interview	General population	Age 3-5	6	Social health	1	Children’s play skill competence varies by setting. Children demonstrated higher levels of associative and cooperative play on the school playground, but higher levels of solitary and parallel play on the community playground. This difference in play styles by playground appears to be a function of available play partners and is explained by the interview data, which found that children are not c…
Stellino 2014	Examination of children's recess physical activity patterns using the activities for daily living-playground participation (ADL-PP) instrument	2014	United States	high	The purpose of this study was to examine children's recess physical activity (RPA) patterns of behavior using the Activities of Daily Living - Playground Participation (ADL-PP) instrument. The number and specific types of activities children engaged in during recess according to gender and weight-status was investigated to understand patterns of RPA gathered through use of the ADL-PP.	School	Cross sectional study	Physical assessment	General population	Age 6-12	444	Physical activity, Weight status	1	Girls participated in a higher number of activitites, and boys participated in more sport-related activities. Although healthy weight children consistently reported a slightly higher number of activities each day, there were no significant differences in relation to the number of activities reported by overweight/obese children. The only weight-status difference in specific type of activity patte…
Stephens 2014	Relationship between child care centers' compliance with physical activity regulations and children's physical activity, New York city, 2010	2014	United States	high	We examined whether children in New YorkCity group child care centers that are compliant with the city’s regulations on child physical activity engage in more activity than children in centers who do not comply.	ECEC	Cross sectional study	Wearable device	General population	Age 3-5	1352	Physical activity	1	Children attending centers with dedicated outdoor play spaces spent nearly 1 minute more per hour in MVPA than those attending centers that did not have dedicated outdoor play spaces.
Stevens 2023	Inclusive community playgrounds benefit typically developing children: An objective analysis of physical activity	2023	United States	high	To objectively measure ambulatory activity and heart rate (HR) in typically developing children during unstructured play on an inclusive community playground.	Public	Cross sectional study	Wearable device	General population	Age 3-5, Age 6-12	88	Physical activity	1	Children played for 31.8± 14.7 min., were ambulatory for 25.9± 12.0 min., took 1826 ± 824 steps, and accumulated 17 ± 8% of the recommended daily step count. Ambulatory bout intensity was predominantly lower intensity and bout durations varied in length. 99% of the play time was spent at a moderate HR or higher. Significant correlations were found between ambulatory and HR measures (ρ range from …
Storli 2010	Affordances in outdoor environments and children's physically active play in pre-school	2010	Norway	high	explore children’s physically active play outdoors in a traditional playground and natural (nature) environment and discuss how these environments influence children’s physical activity	ECEC	Cross sectional study	Non-systematic observations, Wearable device	General population	Age 3-5	16	Physical activity	1	The results show there is no difference in the level of physically active play between the traditional playground environment and the natural environment in this study. Strong correlations of level of physically active play on an individual basis were found among the different days. This indicates that the children’s physically active behaviour on an individual basis is similar from day-to-day, r…
Storli 2019	Children's play, well-being and involvement: how children play indoors and outdoors in Norwegian early childhood education and care institutions	2019	Norway	high	What is the relationship between 3–4-year-old children’s play, well-being, and involvement? In what kinds of play do 3–4-year-old children engage indoors and outdoors in ECEC?	ECEC	Longitudinal study	Systematic observations, Camera	General population	Age 3-5	80	Mental health	1	There were significant correlations between play (total) and both children’s well-being and involvement. There were also significant correlations among all types of play and well-being and involvement except between constructive play and well-being. Non-play was shown to be significantly and negatively correlated with both well-being and involvement.
Stratton 2000	Promoting children's physical activity in primary school: An intervention study using playground markings	2000	United Kingdom	high	The physical activity levels of 47, 5- to 7-year-old children were assessed before and after a school playground was painted with fluorescent markings.	School	Intervention study	Wearable device	General population	Age 6-12	47	Physical activity	2	Children in the experimental and control groups spent 27 and 29 min, respectively, in MVPA before the intervention, increasing to 45 and 36 min, respectively, during the intervention period. MVPA, VPA and mean heart rate remained relatively stable in the control group compared to respective increases of 10 and 5% of playtime and 6 beats/min in the experimental group during the intervention period…
Stratton 2002	The effects of playground markings on the energy expenditure of 5-7-year-old school children	2002	United Kingdom	high	to measure the effect of painting a playground with bright and colorful markings on children's energy expenditure.	School	Intervention study	Wearable device	General population	Age 6-12	60	Physical activity	2	Total energy expenditure and the rate of energy expenditure increased significantly, as did the duration of play. The effect of painting the playground on total energy expenditure was analyzed using an ANCOVA to control for play duration and body mass. Results revealed a 35% increase in total energy expenditure (P≤.01) and a 6% increase in the rate of energy expenditure (P≤.01). The significant i…
Stratton 2005	The effect of multicolor playground markings on children's physical activity level during recess	2005	United Kingdom	high	The purpose of this investigation was twofold: First, to examine whether painting playgrounds with multicolored markings would increase the percent of recess time spent in moderate to vigorous physical activity (MVPA) and vigorous physical activity (VPA) in girls and boys and second to quantify the contribution recess makes to national recommendations for young people’s physical activity.	School	Intervention study	Wearable device	General population	Age 3-5, Age 6-12	99	Physical activity	2	MVPA in the intervention group increased from 36.7% (+/- 23.9) to 50.3% (+/- 28.9) of playtime compared to a decrease from 39.9 (+/- 21.1) to 33.4 ( +/- 18.4) in the control group resulting in a significant interaction. Early primary schoolchildren increased their MVPA from 40.9% (+/- 19.5) to 43.3%(+/- 23.8) and late primary from 33.5% (+/- 26.7) to 40.4% (+/- 30.1) as a result of the interventi…
Sumiya 2021	Does the Spatial Layout of a Playground Affect the Play Activities in Young Children? A Pilot Study	2021	Japan	high	to describe the relation between children’s free play and the spatial layout of the playground.	ECEC	Intervention study	Wearable device, Camera	General population	Age 3-5	6	Physical activity	2	Bonferroni-corrected multiple comparisons revealed that the children’s physical activity levels were significantly greater in the tires, open, and track areas as compared to the tower area (ps < 0.05). Children’s physical activity levels after the alteration were significantly greater in the sandbox, open, woodstep, and woodslope areas.
Szeszulski 2022	Early Care and Education Center Environmental Factors Associated with Product- and Process-Based Locomotor Outcomes in Preschool-Age Children	2022	United States	high	Examine the association between characteristics of the ECEC environment with quantitatively (i.e., product-based) and qualitatively (i.e., process-based) measured locomotor skills	ECEC	Cross sectional study	Physical assessment	General population	Age 3-5	172	Motor skills	1	Better outdoor play and screen-time environment quality scores and more outdoor play equipment were positively associated with higher CMSP (process-based locomotor skills) scores.
Talarowski 2019	Innovative playgrounds: Use, physical activity, and implications for health	2019	United States, United Kingdom	high	Assess the use and levels of moderate-to-vigorous physical activity occurring in innovative playgrounds in London vs. traditional playgrounds in the United States in neighborhoods with a similar population density	Public	Cross sectional study	Systematic observations	General population	Age 0-2, Age 3-5, Age 6-12, Age 13-17	Not reported	Physical activity	1	The matched London playgrounds had 37.8% more children and 129% more adults, who were respectively engaging in 90% and 116% more moderate-to-vigorous physical activity. Differences in the percentage of children engaging in MVPA between London and the US were particularly striking for children (71.7% vs 52.2%) and teens (72.1% vs 49.6%). However, the percentage of female children engaging in MVPA …
Tandon 2015	Active play opportunities at child care	2015	United States	high	Examine different PA opportunities at child care and how variation in indoor versus outdoor and free versus teacher-led opportunities relate to children’s PA	ECEC	Cross sectional study	Systematic observations, Wearable device	General population	Age 3-5	98	Physical activity	1	Children’s activity was 73% sedentary, 13% light, and 14% MVPA. For 88% of time children did not have APOs, including 26% time as nap time. On average, 48 minutes per day were APOs (41% sedentary, 18% light, and 41% MVPA), 33 minutes per day were outdoors.The most frequent APO was outdoor free play (8% of time); outdoor teacher-led time was,1%. Children were more active and less sedentary outdoor…
Tandon 2019	Two approaches to increase physical activity for preschool children in child care centers: A matched-pair cluster-randomized trial	2019	United States	high	The aim of this study was to develop, test, and compare two approaches to increasing physical activity among preschoolers at child care centers: one focused on a teacher-led PA curriculum (Active Play!) and the other on increasing outdoor child-initiated free playtime (Outdoor Play!).	ECEC	Intervention study	Non-systematic observations, Wearable device	General population	Age 3-5	97	Physical activity	2	At pre-intervention, 19% of Active Play! and 25% of OutdoorPlay! children achieved>120 min/day of PA during child care. The total opportunity for PA increased in both interventions (Active Play!=11 min/day;Outdoor Play!=14 min/day), with the largest increase in outdoor child-initiated free playtime (Active Play!=19 min/day; Outdoor Play!=24 min/day). No changes in sedentary time, light or moderat…
Tay 2021	Children's perceptions of factors influencing their physical activity: A focus group study on primary school children	2021	Singapore	high	This study aimed to explore the factors influencing physical activity (PA) in primary school children through their perspectives	School	Cross sectional study	Interview	General population	Age 6-12	52	Physical activity	1	At individual level, children’s perceived enjoyment, health benefits and expectation of rewards motivated them to engage in PA, while time constraints and their apathy towards PA hindered PA engagement. Children’s PA occasions at home were reported to be influenced by parental permission, priorities and availability, and the availability of preferred peers. Physical environmental factors such as …
Taylor 2011	School playgrounds and physical activity policies as predictors of school and home time activity	2011	New Zealand	high	Determine if the number of permanent play facilities in school playgrounds and the presence of school physical activity policies were independently associated with higher levels of physical activity in children once appropriately adjusted for confounders, and secondly, to assess the reliability of a playground measurement tool.	School	Cross sectional study	Wearable device	General population	Age 6-12	441	Physical activity	1	Boys engaged in MVPA for 32 (SD 17) minutes each day of which 17 (10) took place at school compared with 23 (14) and 11 (7) minutes respectively in girls. Each additional 10-unit increase in play facilities was associated with 3.2% (95% CI 0.0-6.4%) more total activity and 8.3% (0.8-16.3%) more MVPA during recess. By contrast, school policy score was not associated with physical activity in child…
Taylor 2017	Predictors of segmented school day physical activity and sedentary time in children from a northwest England low-income community	2017	United Kingdom	high	The aim of this study was to investigate the child and school-level influences on children's physical activity levels and sedentary time during school hours in a sample of children from a low-income community.	School	Cross sectional study	Wearable device	General population	Age 6-12	169	Physical activity	1	Playground area significantly predicted physical activity and sedentary time.
Thornton 2017	Relation of Adolescents' Physical Activity to After-School Recreation Environment	2017	United States	high	This study examined how characteristics of after-school recreation environments relates to adolescent after school physical activity.	School	Cross sectional study	Wearable device, Survey	General population	Age 13-17	889	Physical activity, Weight status	1	Self-reported PA: All 3 school environment measures (supervised after-school PA, after-school access to play areas or fields, and presence of sports facilities) were significantly associated with self-report measures of after-school PA. The index combining the 3 school environment variables showed a stronger relationship to self-reported after-school PA than any environmental variable alone. Acce…
Tortella 2016	Motor skill development in Italian pre-school children induced by structured activities in a specific playground	2016	Italy	high	This study examined the effects and specificity of structured and unstructured activities played at the playground Primo Sport 0246 in Northern Italy on motor skill competence in five years old children.	Public	Intervention study	Physical assessment	General population	Age 3-5	110	Motor skills	2	The results show that the experimental group improved significantly in 4 out of the 6 gross motor tasks and in none of the fine motor tasks. The data indicate that limited transfer occurred between tasks referring to different domains of motor competences while suggesting cross feeding for improvement of gross-motor skills between different exercises when domains related to physical fitness and s…
Tortella 2022	Effects of Free Play and Partly Structured Playground Activity on Motor Competence in Preschool Children: A Pragmatic Comparison Trial	2022	Italy	high	To explore whether partly structured activity or free play in a specific playground had different impacts on motor competence development in 4-6-year-old preschoolers.	Public	Intervention study	Physical assessment	General population	Age 3-5	141	Motor skills	2	Results indicate no significant differences in motor competence measured by the TMC or the MABC-2 between groups. On the contrary, a significant improvement in performance in the playground-specific tests was observed in the partly structured activity group compared to the free-play and control groups.
True 2017	Motor competence and characteristics within the preschool environment	2017	United States	high	examine the contribution of various preschool environmental characteristics to children’s locomotor, object control, and total gross motor scores.	ECEC	Cross sectional study	Survey, Physical assessment	General population	Age 3-5	229	Motor skills	1	Classroom size/child ratio, teacher education, playground size, electronic media use, and trips to outside organizations emerged as significant predictors of locomotor score and total motor score. The object control model was non-significant.
Tucker 2015	Prevalence and influences of preschoolers' sedentary behaviors in early learning centers: A cross-sectional study	2015	Canada	high	(1) to compare sedentary time of preschoolers in three different early learning environments (i.e., full-day kindergarten [FDK], center-, and home-based childcare); and (2) to assess which characteristics (i.e., staff behaviors, sedentary environment, fixed play environment, portable play environment, sedentary opportunities) of these early learning environments influence preschoolers’ sedentary …	ECEC	Cross sectional study	Wearable device	General population	Age 3-5	218	Physical activity	1	For Full-day Kindergaten classrooms, Sedentary Environment, Sedentary Opportunities, and Fixed Play Environment were found to predict 25 %, 32 %, and 37 % of the variability, respectively (p< .01) (NOTE: inverse relationship identified between Sedentary Opportunities and Fixed Play Environment). In center-based childcare settings and home-based childcare Fixed Play Environment were not significan…
VanCauwenberghe 2012	Efficacy and feasibility of lowering playground density to promote physical activity and to discourage sedentary time during recess at preschool: A pilot study	2012	Belgium	high	This pilot study examined if lowering playground density is feasible and effective in improving preschoolers' activity and sedentary levels during recess.	ECEC	Intervention study	Wearable device	General population	Age 3-5	107	Physical activity	2	At baseline, available play space was on average 7.4 m2 per child (SD=1.7); during the intervention this increased to 16.7 m2 per child (SD=5.1). Small but positive significant intervention effects were established for preschoolers' ST (−1min;−5.1%), light-to-vigorous (+1 min; +5.1%) and moderate-to-vigorous PA (+0.8 min; +4.8%) during recess, with the intervention being more effective in girls t…
Vanderloo 2013	Physical activity among preschoolers during indoor and outdoor childcare play periods	2013	United Kingdom	high	the purpose of this study was to examine the differences in preschoolers' objectively measured PA levels accumulated indoors and outdoors during childcare hours	ECEC	Cross sectional study	Wearable device	General population	Age 3-5	31	Physical activity	1	Participants engaged in 0.54 min/h (SD = 0.59) of moderate-to-vigorous PA (MVPA) and 14.42 min/h (SD = 6.78) of total PA (TPA) indoors compared with 5.03 min/h (SD = 4.92) of MVPA and 31.68 min/h (SD = 0.83) of TPA outdoors. Boys and girls engaged in significantly more TPA outdoors; however, only boys demonstrated a significant increase in MVPA outdoors.
vanDijk-Wesselius 2018	The impact of greening schoolyards on the appreciation, and physical, cognitive and social-emotional well-being of schoolchildren: A prospective intervention study	2018	Netherlands	high	investigate the impact of greening schoolyards on schoolchildren’s (age 7–11) appreciation of the schoolyard, and their physical, cognitive, and social-emotional well-being	School	Intervention study	Wearable device, Survey, Other: psychological tests	General population	Age 6-12	238	Physical activity, Social health, Mental health	3	The results support the hypothesis that greening a schoolyard improves children’s attention restoration during recess, this holds for both attentional tasks, but only after the schoolyard had already been greened for a longer period. The results show some support for the hypothesis that greening a schoolyard stimulates physical activity, but only in girls and in particular shortly after the schoo…
VanDyck 2022	Physical activity during recess in elementary schoolchildren in Belgium and Ecuador: The role of the physical environment at school	2022	Belgium and Ecuador	upper middle	The associations of school playground variety and greening with energy expenditure (EE) in elementary school children in Ecuador and Belgium. Additionally, moderating effects of study site and gender were studied.	School	Cross sectional study	Systematic observations	General population	Age 6-12	1247	Physical health; Physical activity	1	Results showed that independent of study site, EE was higher in playground areas with less green elements, and a higher level of total variety. Primary surface was only associated with EE in boys, they were more active when an artificial surface was present. Implementation of loose equipment was somewhat more strongly positively associated with EE in Ecuadorian than in Belgian children. Because o…
VanKann 2016	Schoolyard Characteristics, Physical Activity, and Sedentary Behavior: Combining GPS and Accelerometry	2016	Netherlands	high	To investigate the influence of schoolyard characteristics on MVPA and SB of children aged 8-11 years at schoolyards, using children’s objectively assessed PA levels as well as their objectively GPS-defined locations. We also explored whether correlates of MVPA and SB differed for morning recess, afternoon recess, and out-of-school time at the schoolyard.	School	Cross sectional study	Wearable device	General population	Age 6-12	257	Physical activity	1	The schoolyard contributed 8.7 minutes of daily MVPA (18.3% of daily MVPA). Boys had more MVPA (10.5 minutes; 19.2% of daily MVPA) than girls (7.2 minutes; 17.6% of daily MVPA) at schoolyards. On average, children spent 20 minutes a day sedentary at the schoolyard (4.1% of daily SB), with no difference being found between boys and girls As regards total day schoolyard visits (N=117), the presence…
VanKann 2017	A Multicomponent Schoolyard Intervention Targeting Children's Recess Physical Activity and Sedentary Behavior: Effects After 1 Year	2017	Netherlands	high	The aim of the current study was to examine the effectiveness of a school-centered multicomponent PA intervention, called ‘Active Living’, on children's daily PA levels	School	Intervention study	Wearable device	General population	Age 6-12	520	Physical activity	3	No pooled effects on PA and SB were found between children exposed and not exposed to Active Living after 12 months. However, children attending Active Living schools that implemented larger numbers of both PEIs and SEIs engaged in 15 more minutes of LPA per weekday at follow-up than children in the control condition(ES = 0.41;pb.05). Moreover, children attending these schools spent less time in …
Veiga 2017	Social competence at the playground: Preschoolers during recess	2016	Portugal	high	Examine whether one specific form of social play would be more important than the other forms in relation to children’s social competence, or if it is the quantitative aspects of children’s playground interactions, such as the number and duration of interactions, which are more important.	ECEC	Cross sectional study	Systematic observations, Wearable device, Survey, Camera	General population	Age 3-5	73	Social health	1	The results showed that social competence was positively associated with exercise play (p= .003). In contrast with the literature, both forms of pretend play (fantasy and role play) were unrelated to children’s social competence. Smaller peer groups and longer interactions also demonstrated a positive association with these preschoolers’ social competence.
Veiga 2017	Alone at the playground	2017	Portugal	high	1) examine how often different kinds of non-social play behaviours were present in pre-school children when entering school 2) examine the extent to which the different kinds of non-social play were related to children’s emotional competence. 3) examine the extent to which different kinds of non-social playground behaviours in the first semester of pre-school are related to children’s playground …	ECEC	Longitudinal study	Systematic observations; Wearable device, Survey, Camera, Other: mental tests	General population	Age 3-5	97	Social health, Mental health	1	The results demonstrated that solitary-pretend play in girls was related to an increase in solitary behaviours later on. Nevertheless, children who engaged in non-social behaviours showed a general lack of emotional skills, which may explain their initial withdrawal.
Veitch 2018	The REVAMP natural experiment study: The impact of a play-scape installation on park visitation and park-based physical activity	2018	Australia	high	Examine the impact of the installation of a play-scape in a large metropolitan park in Melbourne, Australia	Public	Intervention study	Systematic observations; Non-systematic observations	General population	Age 0-2, Age 3-5, Age 6-12, Age 13-17	Not reported	Physical activity	2	The observational data showed a 176% increase in park visitor counts from T1 to T2 (Incidence Rate Ratio(IRR) = 2.76, 95% CI = 1.04–7.33), at the intervention park relative to the control park. The intervention park had a119% increase in counts of visitors observed engaging in MVPA from T1 to T2 (IRR = 2.19, 95% CI = 1.14–4.20), and a128% increase from T1 to T3 (IRR = 2.28, 95% CI = 1.19–4.38), r…
Virji-Babul 2006	Playground dynamics: Perceptual-motor behaviour and peer interactions of young children with Down syndrome	2006	Canada	high	To document how children with DS interact with their DS peers in a playground, and analyze the level of motor engagement with playground equipment and within the playground environment.	Healthcare	Cross sectional study	Camera	Special population	Age 6-12	6	Motor skills, Social health	1	Overall, the main findings of this study were: (a) children in this group spent a greater amount of time in motor based activities in comparison to social activities in a playground setting, and that the primary motor activity was swinging – usually with the parent pushing the child on the swing; (b) the children tended to engage in solitary play in the playground initiating few social interactio…
Webster 2023	Painted playgrounds for preschoolers’ physical activity and fundamental motor skill improvement: a randomized controlled pilot trial of effectiveness	2023	United States	high	The effects of an environmental (“painted playgrounds”) and capacity-building (written toolkit) intervention on child FMS, PA, and sedentary behavior at early childhood education (ECE) centers and examined feasibility.	ECEC	Intervention study	Wearable device, Physical assessment	General population	Age 3-5	51	Physical activity, Motor skills	2	No significant change in FMS between the control and intervention groups (confidence intervals contain 0).
Willenberg 2010	Increasing school playground physical activity: A mixed methods study combining environmental measures and children's perspectives	2009	Australia	high	To increase understanding of how children respond to their school playground environments.	School	Cross sectional study	Systematic observations, Interview	General population	Age 6-12	3006	Physical activity	1	A larger proportion of students participated in VPA when loose equipment (60% vs. 52%;p< 0.001) and teacher supervision (62% vs. 52%;p< 0.001) were present in activity settings, compared to when they were unavailable. Compared with all other settings, the proportion of children engaged in MPA was higher in settings where fixed play equipment (such as slides, monkey bars and climbing frames) were …
Wishart 2019	Traditional vs naturalised design: a comparison of affordances and physical activity in two preschool playscapes	2019	Australia	high	compare children’s physical activity in a traditional outdoor playscape, and a new naturalised space within the same preschool	ECEC	Cross sectional study	Systematic observations	General population	Age 3-5	75	Physical activity	1	Based on observations of children’s activity in the playscapes there appeared to be differences in manipulative activity in the naturalised space. Further analysis using behaviour mapping indicated the naturalised space may offer potentially varied opportunities for developing children’s sense of balance and increasing physical activity. Children made wider use of the naturalised space and resour…
Wood 2014	A repeated measures experiment of school playing environment to increase physical activity and enhance self-esteem in UK school children	2014	United Kingdom	high	to examine the impact of the school playing environment on children’s PA and to determine whether the playing environment influenced short term changes in self-esteem.	School	Intervention study	Wearable device, Survey	General population	Age 6-12	25	Physical activity, Mental health	2	There was a significant main effect for environment (F(1,21) = 33.67; P,0.001; np 2= 0.616) and sex (F(1,21) = 12.37: P,0.01 np 2= 0.371) (Table 2). Similarly to at lunch playtime; MVPA increased in the natural environment and was higher in boys than in girls. No significant effect on self-esteem due to environment or sex. 61.6% of the variance in MVPA was due to the playing environment (indicati…
Wood 2015	Physical education or playtime: Which is more effective at promoting physical activity in primary school children?	2015	United Kingdom	high	To determine which types of PE lesson are most facilitative of PA, and to determine whether children are more active during PE or playtime.	School	Cross sectional study	Wearable device	General population	Age 6-12	20	Physical activity	1	MVPA was significantly higher during PE than playtime (P < 0.01)
Woods 2015	Young school children's recess physical activity: Movement patterns and preferences	2015	United States	high	This study examined physical activity (PA) variables related to recess PA patterns of kindergarten, first and second grade children, and social preferences and individuals influencing their PA.	School	Cross sectional study	Systematic observations, Interview	General population	Age 6-12	147	Physical activity	1	Kindergarten spent a significantly higher percentage of time in MVPA (t=3.137, d=0.96, p<.008). Kindergarten girls spent significantly more time standing (t=3.548, d=1.07, p<.008). Second grade boys spent a significantly (t=4.44, d=1.98, p<.0125) more time in sport activities. Second grade girls spent significantly more time in sedentary (t=4.399, d=1.11, p<.0125) and locomotor (t=3.533, d=.899, …
Yang 2023	Elevating Children’s Play Experience: A Design Intervention to Enhance Children’s Social Interaction in Park Playgrounds	2023	Taiwan	high	To observe and record children’s play behaviors and interactions with others to ascertain whether outdoor playground facilities favor peer interaction. Based on the findings obtained in the first stage, a new bubble machine was established in the field where children stay less to verify whether it improved peer interaction.	Public	Intervention study	Systematic observations, Camera	General population	Age 0-2, Age 3-5, Age 6-12	320	Social health	2	After installing a new bubble machine designed to increase peer interaction, solo play behaviors and parent–child interactions became less frequent for children younger than six years old, whereas peer interaction became more frequent. During the peer interaction of children aged 3 to 6, the frequency of level one, three, and four interactions increased. They also displayed level five behaviors, …
Yildirim 2014	What helps children to move more at school recess and lunchtime? Mid-intervention results from Transform-Us! cluster-randomised controlled trial	2014	Australia	high	This paper investigated whether key intervention components, interpersonal (social support from tea-chers) and environmental (availability of line markings, accessibility of sports equipment, perceived school environment) factors mediated the mid-intervention effect of the T-Us intervention on objectively measured PA during recess and lunch-time. The potential moderating effect of sex on the inte…	School	Intervention study	Wearable device, Survey	General population	Age 6-12	268	Physical activity	3	A significant intervention effect on MVPA during recess in the SB-I and PA-I groups compared with the control group (proportional difference in MVPA time; 38%(95% CI 21% to 57%) and 40% (95% CI 20% to 62%), respectively) was found. The perceived school play environment was significantly positively associated with MVPA at recess among girls.
Yuill 2007	Brief report: Designing a playground for children with autistic spectrum disorders - Effects on playful peer interactions	2007	United Kingdom	high	to assess the impact of the physical environment on their playful interaction with peers, using quantitative measures to assess whether differences occurred, and qualitative analysis to investigate possible reasons for any differences between the old and new playgrounds	School	Intervention study	Systematic observations, Camera	Special population	Age 6-12	8	Social health	2	Group play and social initiations in the ASD children were higher in the new than in the old playground, and examples of social and imaginative play were observed in the new setting.
Zask 2001	Active school playgrounds-myth or reality? Results of the "Move It Groove It" project	2001	Australia	high	Describes PA levels of children in Australian school playgrounds in relation to a range of independent variables. In addition to commonly measured variables, i.e., gender, heat stress, and break type, two further factors were recorded: environmental factors and teacher behavior.	School	Cross sectional study	Systematic observations	General population	Age 6-12	3912	Physical activity	1	PA levels were significantly higher for lunch than for recess periods, significantly higher for boys than for girls. MVPA and VPA engagement in smaller schools was significantly higher than in larger schools. The percentage of children engaged in MVPA varied: 55.16% of boys and 45.41% of girls were engaged in MVPA at lunch when a 100-student school was modeled (CI boys 49.97 to 60.25, CI girls 40…
Zumbrunn 2013	Assessing student perceptions of positive and negative social interactions in specific school settings	2013	United States	high	To explore the use of student-marked school maps, a practitioner-friendly method for assessing student perceptions of positive and negative peer interactions in specific school settings.	School	Cross sectional study	Survey	General population	Age 6-12	282	Social health	1	The most common locations marked for positive peer interactions were the playground (22%), classrooms (16%), gym (15%). The school playground (44%) was reported as a common place for student conflict, together with school restrooms (15%)and the cafeteria (11%). Significantly fewer fifth-grade students (14%), as compared to third- (24%) and fourth-grade (24%) students, nominated the playground as …
